# Supplementary material for: Respiratory Syncytial Virus Prevalence and Genotypic Distribution in the Countries of the Former Soviet Union: A Systematic Review and Meta-Analysis
Source: Viruses. 2026 Jan 19;18(1):126. doi: 10.3390/v18010126 (PMC12846556; doi:10.3390/v18010126)
Supplement: Supplementary file 1 [file viruses-18-00126-s001.zip › Table S1.xlsx]

## Sheet: Table S1
Table S1: Queries used to retrieve records.
eLIBRARY (31.08.2025)	PubMed (13.09.2025)
(респираторно) and (синцитиальный) not (противовирусный) not (вакцина) not (антитела) not (скот) not (штамм) not (мыши)	("Respiratory Syncytial Virus" OR RSV OR "RS virus") AND (Russia[tiab] OR "Russian Federation"[tiab] OR Kazakhstan[tiab] OR Belarus[tiab] OR Ukraine[tiab] OR Georgia[tiab] OR Armenia[tiab] OR Azerbaijan[tiab] OR Kyrgyzstan[tiab] OR Tajikistan[tiab] OR Turkmenistan[tiab] OR Lithuania[tiab] OR Latvia[tiab] OR Estonia[tiab] OR "Soviet Union"[tiab]) AND (etio* OR epidemiolog* OR surveillance OR preva…
