# Supplementary material for: Respiratory Syncytial Virus Prevalence and Genotypic Distribution in the Countries of the Former Soviet Union: A Systematic Review and Meta-Analysis
Source: Viruses. 2026 Jan 19;18(1):126. doi: 10.3390/v18010126 (PMC12846556; doi:10.3390/v18010126)
Supplement: Supplementary file 1 [file viruses-18-00126-s001.zip › Table S2.xlsx]

## Sheet: Table S2
Table S2: Inclusion and exclusion criteria used for study selection.
	Inclusion criteria	Exclusion criteria
P: Population	- General population - Inpatients, outpatients and community. - No restriction on age - Post Soviet country: Russia, Ukraine, Belarus, Latvia, Estonia, Lithuania, Georgia, Armenia, Azerbaijan, Kazakhstan, Kyrgyzstan, Moldova, Turkmenistan, Tajikistan, Uzbekistan	- Special population: immunosupressed patients, oncological patients, patients with asthma, Military, obstetric and gynecological patients
I: Intervention	- Test for RSV infection	N/A
C: Comparison	N/A	N/A
O: Outcome	Main outcome: - RSV prevalence with the numerator, denomenator, prevalence trio retrievable or inferable Secondary outcomes: - Comparison b/w regions, seasons, age groups, diagnoses - RSV seasonality patterns - RSV subtypes/genotypes/clades distribution	N/A
S: Studies	Prospective and retrospective cohort cross-sectional studies, case-control studies, observational studies, ecological studies - Number of individuals tested for RSV across the study is at least 50 - (Optional) Primary data on RSV subtypes/genotypes/clades present	- Animal studies - In vitro studies - Intervention effect studies - Case report, case series, reviews, editorials - Study date not specified - Full text not available
