# Supplementary material for: Respiratory Syncytial Virus Prevalence and Genotypic Distribution in the Countries of the Former Soviet Union: A Systematic Review and Meta-Analysis
Source: Viruses. 2026 Jan 19;18(1):126. doi: 10.3390/v18010126 (PMC12846556; doi:10.3390/v18010126)
Supplement: Supplementary file 1 [file viruses-18-00126-s001.zip › Table S3.xlsx]

## Sheet: Table S3
Table S3: RSV prevalence summary table. Contains extracted date, quality accession and stratification for each record (studies, conference proceedings and public record datasets) included in the review. Dark red marks entries ommited from the analysis because of duplication (See Table S5 for details), non-target population, or due to entry being a conditionally healthy control-arm in a study.
Title (English)	First author (English)	Title (original)	Authors	eid	pmid	doi	Year	Type	Co-infections	RSV positive cases	Total number sampled	RSV prevalence, %	Date	Age	Location	Patient_type	Symptoms	Detection method	Score (DSZ)	Score (IDO)	Score (AAP)	Averege score	Accessed quality	Age group	Age bridge	Region	Start	End	Symptoms list	Hospital setting	Broad age
Analysis of the prevalence and genetic diversity of human respiratory syncytial virus from 2021 to 2024	S.B. Yatsyshina	Анализ распространенности и генетического разнообразия респираторно-синцитиального вируса человека в период с 2021 по 2024 г	С.Б. Яцышина, М.В. Мамошина, М.А. Елькина, С.Ю. Стрельцова, В.П. Буланенко, М.И. Пика, В.Г. Акимкин	80545558		10.18565/epidem.2025.15.1.90-97	2025	multi-target	total	5723	94122	0.0608041	oct-may 2021-2022	< 1 y	89 regions	in and out	ARI	PCR	8	5	6.5	6.5	mid	Infants	FALSE	Russia	01.10.2021	31.05.2022	ARI	in and out	Mixed
							2025	multi-target	total	3022	96535	0.0313047	oct-may 2021-2022	1-2 y	89 regions	in and out	ARI	PCR	8	5	6.5	6.5	mid	Toddlers	FALSE	Russia	01.10.2021	31.05.2022	ARI	in and out	Mixed
							2025	multi-target	total	1361	101538	0.0134038	oct-may 2021-2022	3-6 y	89 regions	in and out	ARI	PCR	8	5	6.5	6.5	mid	Preschoolers	TRUE	Russia	01.10.2021	31.05.2022	ARI	in and out	Mixed
							2025	multi-target	total	389	43694	0.00890282	oct-may 2021-2022	7-15 y	89 regions	in and out	ARI	PCR	8	5	6.5	6.5	mid	School age	FALSE	Russia	01.10.2021	31.05.2022	ARI	in and out	Mixed
							2025	multi-target	total	632	94383	0.00669612	oct-may 2021-2022	16-25 y	89 regions	in and out	ARI	PCR	8	5	6.5	6.5	mid	Adults	TRUE	Russia	01.10.2021	31.05.2022	ARI	in and out	Mixed
							2025	multi-target	total	1151	328865	0.00349992	oct-may 2021-2022	26-64 y	89 regions	in and out	ARI	PCR	8	5	6.5	6.5	mid	Adults	FALSE	Russia	01.10.2021	31.05.2022	ARI	in and out	Mixed
							2025	multi-target	total	584	129729	0.00450169	oct-may 2021-2022	> 64 y	89 regions	in and out	ARI	PCR	8	5	6.5	6.5	mid	Older adults	FALSE	Russia	01.10.2021	31.05.2022	ARI	in and out	Mixed
							2025	multi-target	total	8342	358022	0.0233002	oct-may 2022-2023	< 1 y	89 regions	in and out	ARI	PCR	8	5	6.5	6.5	mid	Infants	FALSE	Russia	01.10.2022	31.05.2023	ARI	in and out	Mixed
							2025	multi-target	total	3542	421650	0.00840033	oct-may 2022-2023	1-2 y	89 regions	in and out	ARI	PCR	8	5	6.5	6.5	mid	Toddlers	FALSE	Russia	01.10.2022	31.05.2023	ARI	in and out	Mixed
							2025	multi-target	total	1700	377861	0.00449901	oct-may 2022-2023	3-6 y	89 regions	in and out	ARI	PCR	8	5	6.5	6.5	mid	Preschoolers	TRUE	Russia	01.10.2022	31.05.2023	ARI	in and out	Mixed
							2025	multi-target	total	447	172006	0.00259875	oct-may 2022-2023	7-15 y	89 regions	in and out	ARI	PCR	8	5	6.5	6.5	mid	School age	FALSE	Russia	01.10.2022	31.05.2023	ARI	in and out	Mixed
							2025	multi-target	total	546	287371	0.00189998	oct-may 2022-2023	16-25 y	89 regions	in and out	ARI	PCR	8	5	6.5	6.5	mid	Adults	TRUE	Russia	01.10.2022	31.05.2023	ARI	in and out	Mixed
							2025	multi-target	total	2023	722452	0.00280019	oct-may 2022-2023	26-64 y	89 regions	in and out	ARI	PCR	8	5	6.5	6.5	mid	Adults	FALSE	Russia	01.10.2022	31.05.2023	ARI	in and out	Mixed
							2025	multi-target	total	1270	396908	0.00319973	oct-may 2022-2023	> 64 y	89 regions	in and out	ARI	PCR	8	5	6.5	6.5	mid	Older adults	FALSE	Russia	01.10.2022	31.05.2023	ARI	in and out	Mixed
							2025	multi-target	total	2850	92524	0.0308028	oct-aug 2023-2024	< 1 y	89 regions	in and out	ARI	PCR	8	5	6.5	6.5	mid	Infants	FALSE	Russia	01.10.2023	31.08.2024	ARI	in and out	Mixed
							2025	multi-target	total	2416	113418	0.0213017	oct-aug 2023-2024	1-2 y	89 regions	in and out	ARI	PCR	8	5	6.5	6.5	mid	Toddlers	FALSE	Russia	01.10.2023	31.08.2024	ARI	in and out	Mixed
							2025	multi-target	total	2152	139721	0.0154021	oct-aug 2023-2024	3-6 y	89 regions	in and out	ARI	PCR	8	5	6.5	6.5	mid	Preschoolers	TRUE	Russia	01.10.2023	31.08.2024	ARI	in and out	Mixed
							2025	multi-target	total	1646	133786	0.0123032	oct-aug 2023-2024	7-15 y	89 regions	in and out	ARI	PCR	8	5	6.5	6.5	mid	School age	FALSE	Russia	01.10.2023	31.08.2024	ARI	in and out	Mixed
							2025	multi-target	total	878	132960	0.00660349	oct-aug 2023-2024	16-25 y	89 regions	in and out	ARI	PCR	8	5	6.5	6.5	mid	Adults	TRUE	Russia	01.10.2023	31.08.2024	ARI	in and out	Mixed
							2025	multi-target	total	1498	299500	0.00500167	oct-aug 2023-2024	26-64 y	89 regions	in and out	ARI	PCR	8	5	6.5	6.5	mid	Adults	FALSE	Russia	01.10.2023	31.08.2024	ARI	in and out	Mixed
							2025	multi-target	total	808	130257	0.00620312	oct-aug 2023-2024	> 64 y	89 regions	in and out	ARI	PCR	8	5	6.5	6.5	mid	Older adults	FALSE	Russia	01.10.2023	31.08.2024	ARI	in and out	Mixed
Bocaparvovirus infection in children in the Republic of Belarus: molecular and epidemiological aspects	N.V. Sivets	Бокапарвовирусная инфекция у детей в Республике Беларусь: молекулярно-эпидемиологические аспекты	Н.В. Сивец, Н.П. Шмелева, Т.П. Лапо	42347901		10.22625/2072-6732-2019-11-4-113-121	2019	multi-target	total	347	3907	0.0888149	oct-oct 2010-2018	< 18 y	Belarus	in	ARI	PCR	7	9	8.5	8.16667	good	Broad children	FALSE	Belarus	01.10.2010	31.10.2018	ARI	in	< 18 y
The contribution of viruses to the structure of acute respiratory diseases in the population of Yakutsk in 2019-2020.	O.G. Kurskaya	Вклад вирусов в структуру острых респираторных заболеваний у населения г. Якутска в 2019-2020 гг.	О.Г. Курская, Т.А. Сароян, Е.А. Дурыманова-Оно, С.С. Слепцова, Д.А. Суздалова, Е.В. Шемякин, Т.Е. Бурцева, А.М. Шестопалов, К.А. Шаршов	48828387		10.25789/YMJ.2022.78.14	2022	multi-target	total	4	123	0.0325203	nov-mar 2019-2020	< 18 y	Yakutsk	in	ARI	PCR	7.5	7	7	7.16667	mid	Broad children	FALSE	Far East	01.11.2019	31.03.2020	ARI	in	Mixed
							2022	multi-target	total	0	55	0	nov-mar 2019-2020	> 17 y	Yakutsk	in	ARI	PCR	7.5	7	7	7.16667	mid	Adults	FALSE	Far East	01.11.2019	31.03.2020	ARI	in	Mixed
Contribution of respiratory syncytial virus to the structure of aris in children in Novosibirsk in 2017-2022	T.A. Saroyan	ВКЛАД РЕСПИРАТОРНО-СИНЦИТИАЛЬНОГО ВИРУСА В СТРУКТУРУ ОРВИ У ДЕТЕЙ В Г. НОВОСИБИРСКЕ В 2017-2022 ГГ.	Т.А. Сароян, М.В. Соломатина, А.М. Шестопалов, К.А. Шаршов, А.А. Дёрко, О.Г. Курская	50089936			2022	supposed multi-target	total	635	4172	0.152205	oct-apr 2017-2022	< 18 y	Novosibirsk	in	SARI	PCR	7.5	6	5.5	6.33333	mid	Broad children	FALSE	Siberia	01.10.2017	30.04.2022	SARI	in	< 18 y
Contribution of enteroviruses to the etiology of acute respiratory viral infections in children in Novosibirsk	O.G. Kurskaya	Вклад энтеровирусов в этиологию острых респираторных вирусных инфекций у детей г. Новосибирска	О.Г. Курская, Т.А. Сароян, А.Р. Нохова, Н.А. Дубовицкий, А.А. Дерко, П.С. Басова, Т.А. Гутова, М.В. Соломатина, Т.А. Мурашкина, К.А. Шаршов	59937155		10.18470/1992-1098-2023-4-173-181	2023	multi-target	total	195	1132	0.172261	oct-may 2022-2023	< 15 y	Novosibirsk	in	ARI	PCR	9	9	9	9	good	Broad children	FALSE	Siberia	01.10.2022	31.05.2023	ARI	in	< 18 y
							2023	multi-target	mixed	71	1132	0.0627208	oct-may 2022-2023	< 15 y	Novosibirsk	in	ARI	PCR	9	9	9	9	good	Broad children	FALSE	Siberia	01.10.2022	31.05.2023	ARI	in	< 18 y
Identification of pathogens of acute respiratory viral infections circulating in Western Kazakhstan during the epidemic season 2018-2019	A.M. Baimukhametova	Выявление возбудителей острых респираторных вирусных инфекций, циркулирующих в Западном Казахстане в эпидемический сезон 2018-2019 гг.	А.М. Баймухаметова, С.Б. Байсейіт, Д.А. Исмагулова, Н.Т. Сактаганов, Н.С. Онгарбаева, Т.И. Глебова, Н.Г. Кливлеева	47135073			2021	multi-target	total	21	61	0.344262	jan-may 2019	Mixed	Atyrau	in	ARI	PCR	6.5	5	6	5.83333	mid	Mixed	FALSE	West Kazakhstan	01.01.2019	31.05.2019	ARI	in	Mixed
							2021	multi-target	total	39	110	0.354545	jan-may 2019	Mixed	Aqtobe	in	ARI	PCR	6.5	5	6	5.83333	mid	Mixed	FALSE	West Kazakhstan	01.01.2019	31.05.2019	ARI	in	Mixed
							2021	multi-target	total	1	122	0.00819672	jan-may 2019	Mixed	Batys Qazaqstan	in	ARI	PCR	6.5	5	6	5.83333	mid	Mixed	FALSE	West Kazakhstan	01.01.2019	31.05.2019	ARI	in	Mixed
							2021	multi-target	total	11	31	0.354839	jan-may 2019	Mixed	Mangystau	in	ARI	PCR	6.5	5	6	5.83333	mid	Mixed	FALSE	West Kazakhstan	01.01.2019	31.05.2019	ARI	in	Mixed
Identification of acute respiratory viral infection agents circulating in southern Kazakhstan in 2019	A.M. Baimukhametova	ВЫЯВЛЕНИЕ ВОЗБУДИТЕЛЕЙ ОСТРЫХ РЕСПИРАТОРНЫХ ВИРУСНЫХ ИНФЕКЦИЙ, ЦИРКУЛИРУЮЩИХ В ЮЖНОМ КАЗАХСТАНЕ В 2019 Г.	А.М. Баймухаметова, Н.С. Онгарбаева, М. Қалқожаева, Н.Т. Сактаганов, Г.В. Лукманова, Т.И. Глебова, Н.Г. Кливлеева	41449595			2019	multi-target	total	69	241	0.286307	jan-may 2019	Mixed	Almaty	in	ARI	PCR	6	4.5	5	5.16667	mid	Mixed	FALSE	South Kazakhstan	01.01.2019	31.05.2019	ARI	in	Mixed
							2019	multi-target	total	75	237	0.316456	jan-may 2019	Mixed	Qyzylorda	in	ARI	PCR	6	4.5	5	5.16667	mid	Mixed	FALSE	South Kazakhstan	01.01.2019	31.05.2019	ARI	in	Mixed
							2019	multi-target	total	6	44	0.136364	jan-may 2019	Mixed	Turkistan	in	ARI	PCR	6	4.5	5	5.16667	mid	Mixed	FALSE	South Kazakhstan	01.01.2019	31.05.2019	ARI	in	Mixed
Identification of respiratory viruses and atypical bacteria in patients with pneumanomy and healthy children over a 10-year follow-up	S.B. Yatsyshina	Выявление респираторных вирусов и атипичных бактерий у больных пневмонией и здоровых детей за десятилетний период наблюдения	С.Б. Яцышина, Т.В. Спичак, С.С. Ким, Д.А. Воробьева, М.Р. Агеева, А.В. Горелов, В.Ф. Учайкин, В.И. Покровский	25631335			2016	multi-target	total	27	65	0.415385	2004-2014	< 2 y	Moscow	in	Pneumonia	PCR	9	9	9	9	good	Infants+Toddlers	FALSE	Center	01.01.2004	31.12.2014	Pneumonia	in	< 18 y
							2016	multi-target	total	2	27	0.0740741	2004-2014	< 2 y	Moscow	in	Conditionally healthy	PCR	9	9	9	9	good	Infants+Toddlers	FALSE	Center	01.01.2004	31.12.2014	Pneumonia	in	< 18 y
							2016	multi-target	total	60	195	0.307692	2004-2014	2-6 y	Moscow	in	Pneumonia	PCR	9	9	9	9	good	Broad early childhood	FALSE	Center	01.01.2004	31.12.2014	Pneumonia	in	< 18 y
							2016	multi-target	total	4	303	0.0132013	2004-2014	2-6 y	Moscow	in	Conditionally healthy	PCR	9	9	9	9	good	Broad early childhood	FALSE	Center	01.01.2004	31.12.2014	Pneumonia	in	< 18 y
							2016	multi-target	total	11	105	0.104762	2004-2014	6-17 y	Moscow	in	Pneumonia	PCR	9	9	9	9	good	School age	FALSE	Center	01.01.2004	31.12.2014	Pneumonia	in	< 18 y
							2016	multi-target	total	7	253	0.027668	2004-2014	6-17 y	Moscow	in	Conditionally healthy	PCR	9	9	9	9	good	School age	FALSE	Center	01.01.2004	31.12.2014	Pneumonia	in	< 18 y
							2016	multi-target	mixed	4	65	0.0615385	2004-2014	< 2 y	Moscow	in	Pneumonia	PCR	9	9	9	9	good	Infants+Toddlers		Center	01.01.2004	31.12.2014	Pneumonia	in	< 18 y
							2016	multi-target	mixed	13	195	0.0666667	2004-2014	2-6 y	Moscow	in	Pneumonia	PCR	9	9	9	9	good	Broad early childhood	FALSE	Center	01.01.2004	31.12.2014	Pneumonia	in	< 18 y
							2016	multi-target	mixed	3	105	0.0285714	2004-2014	6-17 y	Moscow	in	Pneumonia	PCR	9	9	9	9	good	School age	FALSE	Center	01.01.2004	31.12.2014	Pneumonia	in	< 18 y
DETECTION OF HUMAN RESPIRATORY SYNCYTIAL VIRUS INFECTIONS IN ST. PETERSBURG IN 2013-2016	K.S. Sintsova	ВЫЯВЛЕНИЕ СЛУЧАЕВ ИНФИЦИРОВАНИЯ ЛЮДЕЙ РЕСПИРАТОРНО-СИНЦИТИАЛЬНЫМ ВИРУСОМ ЧЕЛОВЕКА В САНКТ-ПЕТЕРБУРГЕ В 2013-2016 ГОДАХ	К.С. Синцова, Т.Д. Мусаева, М.М. Писарева	30367037			2017	multi-target	total	2033	10488	0.193841	2013-2016	Mixed	St. Petersubrg	in	ARI	PCR	8	8	7.5	7.83333	good	Mixed	FALSE	North West	01.01.2013	31.12.2016	ARI	in	Mixed
Clinical and Laboratory Features of Respiratory Syncytial Infection in Children in the Age Aspect	V.B. Kotlova	Клинико-лабораторные особенности респираторно-синтициальной инфекции у детей в возрастном аспекте	В.Б. Котлова, Н.А. Старчикова, А.С. Чумачёва	39192897			2019	multi-target	total	123	1024	0.120117	oct-sep 2017-2018	< 18 y	Voronezh	in	ARI	PCR	6.5	6	6.5	6.33333	mid	Broad children	FALSE	Center	01.10.2017	30.09.2018	ARI	in	< 18 y
CLINICAL AND EPIDEMIOLOGICAL ASPECTS OF RESPIRATORY SYNCYTIAL INFECTION IN CHILDREN OF DIFFERENT AGES	T.I. Kaluzhskikh	КЛИНИКО-ЭПИДЕМИОЛОГИЧЕСКИЕ АСПЕКТЫ РЕСПИРАТОРНО-СИНЦИТИАЛЬНОЙ ИНФЕКЦИИ У ДЕТЕЙ РАЗНОГО ВОЗРАСТА	Т.И. Калужских, Д.А. Лусникова, Е.Г. Зайцева	36574697			2018	supposed multi-target	total	38	288	0.131944	2016-2017	< 18 y	Kirov	in	ARI	PCR	8.5	7.5	8	8	good	Broad children	FALSE	Volga	01.01.2016	31.12.2017	ARI	in	< 18 y
Clinical and Epidemiological Features and Treatment of RSV Infection in children	E.N. Kozhevnikova	Клинико-эпидемиологические особенности и лечение PC-вирусной инфекции у детей	Е.Н. Кожевникова, А.В. Горелов	9595268			2007	multi-target	total	35	69	0.507246	nov-feb 2001-2002	< 1 y	Moscow	in	ARI	PCR	8	8	8	8	good	Infants	FALSE	Center	01.11.2001	28.02.2002	ARI	in	< 18 y
							2007	multi-target	total	30	73	0.410959	nov-feb 2001-2002	1-2 y	Moscow	in	ARI	PCR	8	8	8	8	good	Toddlers	FALSE	Center	01.11.2001	28.02.2002	ARI	in	< 18 y
							2007	multi-target	total	4	34	0.117647	nov-feb 2001-2002	3-4 y	Moscow	in	ARI	PCR	8	8	8	8	good	Preschoolers	FALSE	Center	01.11.2001	28.02.2002	ARI	in	< 18 y
							2007	multi-target	total	3	9	0.333333	nov-feb 2001-2002	5-6 y	Moscow	in	ARI	PCR	8	8	8	8	good	Preschoolers	FALSE	Center	01.11.2001	28.02.2002	ARI	in	< 18 y
							2007	multi-target	total	1	25	0.04	nov-feb 2001-2002	7-9 y	Moscow	in	ARI	PCR	8	8	8	8	good	School age	FALSE	Center	01.11.2001	28.02.2002	ARI	in	< 18 y
							2007	multi-target	total	0	6	0	nov-feb 2001-2002	10-14 y	Moscow	in	ARI	PCR	8	8	8	8	good	School age	FALSE	Center	01.11.2001	28.02.2002	ARI	in	< 18 y
							2007	multi-target	total	6	74	0.0810811	oct-apr 2002-2003	< 1 y	Moscow	in	ARI	PCR	8	8	8	8	good	Infants	FALSE	Center	01.10.2002	30.04.2003	ARI	in	< 18 y
							2007	multi-target	total	9	119	0.0756303	oct-apr 2002-2003	1-2 y	Moscow	in	ARI	PCR	8	8	8	8	good	Toddlers	FALSE	Center	01.10.2002	30.04.2003	ARI	in	< 18 y
							2007	multi-target	total	6	82	0.0731707	oct-apr 2002-2003	3-4 y	Moscow	in	ARI	PCR	8	8	8	8	good	Preschoolers	FALSE	Center	01.10.2002	30.04.2003	ARI	in	< 18 y
							2007	multi-target	total	1	25	0.04	oct-apr 2002-2003	5-6 y	Moscow	in	ARI	PCR	8	8	8	8	good	Preschoolers	FALSE	Center	01.10.2002	30.04.2003	ARI	in	< 18 y
							2007	multi-target	total	0	29	0	oct-apr 2002-2003	7-9 y	Moscow	in	ARI	PCR	8	8	8	8	good	School age	FALSE	Center	01.10.2002	30.04.2003	ARI	in	< 18 y
							2007	multi-target	total	1	36	0.0277778	oct-apr 2002-2003	10-14 y	Moscow	in	ARI	PCR	8	8	8	8	good	School age	FALSE	Center	01.10.2002	30.04.2003	ARI	in	< 18 y
Clinical and epidemiological characteristics of respiratory syncytial virus infection in children in the first year of life	I.V. Babachenko	Клинико-эпидемиологические особенности респираторно-синцитиальной вирусной инфекции у детей первого года жизни	И.В. Бабаченко, О.В. Самодова, В.А. Анохин, Е.В. Михайлова, А.В. Богданова, К.В. Евдокимов, Е.В. Шарипова, Н.Л. Рогушина, С.В. Халиуллина, Т.К. Чудакова, М.С. Ярушкина, С.Г. Григорьев	36481098		10.22625/2072-6732-2018-10-3-70-76	2018	multi-target	total	82	214	0.383178	mar-feb 2015-2017	< 1 y	St. Petersburg	in	ARI	PCR	7.5	8	8	7.83333	good	Infants	FALSE	North West	01.03.2015	28.02.2017	ARI	in	< 18 y
							2018	multi-target	total	129	356	0.36236	mar-oct 2015-2016	< 1 y	Arkhangelsk	in	ARI	PCR	7.5	8	8	7.83333	good	Infants	FALSE	North West	01.03.2015	28.02.2016	ARI	in	< 18 y
							2018	multi-target	total	90	221	0.40724	mar-mar 2015-2016	< 1 y	Kazan	in	ARI	PCR	7.5	8	8	7.83333	good	Infants	FALSE	Volga	01.03.2015	31.03.2016	ARI	in	< 18 y
							2018	multi-target	total	28	200	0.14	sep-nov 2015-2016	< 1 y	Saratov	in	ARI	PCR	7.5	8	8	7.83333	good	Infants	FALSE	Volga	01.09.2015	30.11.2016	ARI	in	< 18 y
CLINICAL AND EPIDEMIOLOGICAL FEATURES OF RESPIRATORY SYNCYTIAL INFECTION IN CHILDREN OF DIFFERENT AGES	V.B. Rovny	КЛИНИКО-ЭПИДЕМИОЛОГИЧЕСКИЕ ОСОБЕННОСТИ РЕСПИРАТОРНО-СИНЦИТИАЛЬНОЙ ИНФЕКЦИИ У ДЕТЕЙ РАЗНОГО ВОЗРАСТА	В.Б. Ровный, Ю.В. Лобзин, И.В. Бабаченко, О.М. Ибрагимова, Е.С. Романова	20517384			2013	mono-target	total	94	121	0.77686	apr-mar 2011-2012	< 12 m	St. Petersburg	in	LRTI	IgM+PCR+ICT	8	8	7.5	7.83333	good	Infants	FALSE	North West	01.04.2011	31.03.2012	LRTI	in	< 18 y
							2013	mono-target	total	46	77	0.597403	apr-mar 2011-2012	12-23 m	St. Petersburg	in	LRTI	IgM+PCR+ICT	8	8	7.5	7.83333	good	Toddlers	FALSE	North West	01.04.2011	31.03.2012	LRTI	in	< 18 y
							2013	mono-target	total	80	119	0.672269	apr-mar 2011-2012	2-5 y	St. Petersburg	in	LRTI	IgM+PCR+ICT	8	8	7.5	7.83333	good	Preschoolers	TRUE	North West	01.04.2011	31.03.2012	LRTI	in	< 18 y
Clinical and etiological characteristics of acute respiratory viral infections in hospitalized children in Khabarovsk during the 2014-2017 epidemic seasons	R.A. Gladkikh	Клинико-этиологическая характеристика острых респираторных вирусных инфекций у госпитализированных детей города Хабаровска в эпидемических сезонах 2014-2017 гг.	Р.А. Гладких, В.П. Молочный, Л.В. Бутакова, О.Е. Троценко, В.И. Резник, И.В. Полеско	35142636		10.22627/2072-8107-2018-17-2-6-14	2018	multi-target	total	23	89	0.258427	sep-mar 2014-2015	1-14 y	Khabarovsk	in	ARI	PCR	8	8	8.5	8.16667	good	Broad children	FALSE	Far East	01.09.2014	31.03.2015	ARI	in	< 18 y
							2018	multi-target	total	20	96	0.208333	sep-mar 2015-2016	1-14 y	Khabarovsk	in	ARI	PCR	8	8	8.5	8.16667	good	Broad children	FALSE	Far East	01.09.2015	31.03.2016	ARI	in	< 18 y
							2018	multi-target	total	16	71	0.225352	sep-mar 2016-2017	1-14 y	Khabarovsk	in	ARI	PCR	8	8	8.5	8.16667	good	Broad children	FALSE	Far East	01.09.2016	31.03.2017	ARI	in	< 18 y
Clinical and Etiological Features of Acute Bronchiolitis in Children in Novosibirsk	E.I. Krasnova	Клинико-этиологические особенности острого бронхиолита у детей в Новосибирске	Е.И. Краснова, Г.С. Карпович, А.В. Васюнин, Л.М. Панасенко, Л.И. Ениватова, М.А. Михайленко, Д.С. Марамыгин, А.И. Дегтярев	44514427			2021	multi-target	total	39	85	0.458824	2018-2019	< 18 y	Novosibirsk	in	LRTI	PCR	8	8	7	7.66667	good	Broad children	FALSE	Siberia	01.01.2018	31.12.2019	LRTI	in	< 18 y
Molecular Diagnostics of Respiratory Syncytial Infection During the SARS-CoV-2 Pandemic in Khabarovsk Krai	V.I. Reznik	МОЛЕКУЛЯРНАЯ ДИАГНОСТИКА РЕСПИРАТОРНО-СИНЦИТИАЛЬНОЙ ИНФЕКЦИИ В ПЕРИОД ПАНДЕМИИ SARS-COV-2 В ХАБАРОВСКОМ КРАЕ	В.И. Резник, Л.В. Савосина, Л.А. Лебедева, З.П. Жалейко	65698745			2023	multi-target	total	75	2603	0.0288129	2020	Mixed	Khabarovsk	in and out	ARI	PCR	7	7	6	6.66667	mid	Mixed	FALSE	Far East	01.01.2020	31.12.2020	ARI,Pneumonia	in and out	Mixed
							2023	multi-target	total	168	2544	0.0660377	2021	Mixed	Khabarovsk	in and out	ARI	PCR	7	7	6	6.66667	mid	Mixed	FALSE	Far East	01.01.2021	31.12.2021	ARI,Pneumonia	in and out	Mixed
							2023	multi-target	total	244	4790	0.0509395	2022	Mixed	Khabarovsk	in and out	ARI	PCR	7	7	6	6.66667	mid	Mixed	FALSE	Far East	01.01.2022	31.12.2022	ARI,Pneumonia	in and out	Mixed
							2023	multi-target	total	17	766	0.0221932	2020	Mixed	Khabarovsk	in	Pneumonia	PCR	7	7	6	6.66667	mid	Mixed	FALSE	Far East	01.01.2020	31.12.2020	ARI,Pneumonia	in and out	Mixed
							2023	multi-target	total	56	1167	0.0479863	2021	Mixed	Khabarovsk	in	Pneumonia	PCR	7	7	6	6.66667	mid	Mixed	FALSE	Far East	01.01.2021	31.12.2021	ARI,Pneumonia	in and out	Mixed
							2023	multi-target	total	191	2509	0.0761259	2022	Mixed	Khabarovsk	in	Pneumonia	PCR	7	7	6	6.66667	mid	Mixed	FALSE	Far East	01.01.2022	31.12.2022	ARI,Pneumonia	in and out	Mixed
Characteristics of the 2022-23 and 2023-24 Respiratory Seasons According to the Data from the City Children's Hospital	E.M. Tolstova	Особенности респираторного сезона в 2022-23 г. и 2023-24 г. по данным детского городского стационара	Е.М. Толстова, М.А. Никонова, О.В. Зайцева, Н.С. Зайцева, Э.Э. Локшина, М.В. Беседина, С.Р. Кузина, Е.В. Куликова, Т.Ю. Беляева	75223876		10.22627/2072-8107-2024-23-4-5-12	2024	multi-target	total	58	380	0.152632	nov-feb 2022-2023	< 1 y	Moscow	in	ARI	PCR	8	8.5	8	8.16667	good	Infants	FALSE	Center	01.11.2022	28.02.2023	ARI	in	< 18 y
							2024	multi-target	total	43	586	0.0733788	nov-feb 2022-2023	1-2 y	Moscow	in	ARI	PCR	8	8.5	8	8.16667	good	Toddlers	FALSE	Center	01.11.2022	28.02.2023	ARI	in	< 18 y
							2024	multi-target	total	26	683	0.0380673	nov-feb 2022-2023	3-6 y	Moscow	in	ARI	PCR	8	8.5	8	8.16667	good	Preschoolers	TRUE	Center	01.11.2022	28.02.2023	ARI	in	< 18 y
							2024	multi-target	total	7	295	0.0237288	nov-feb 2022-2023	7-11 y	Moscow	in	ARI	PCR	8	8.5	8	8.16667	good	School age	FALSE	Center	01.11.2022	28.02.2023	ARI	in	< 18 y
							2024	multi-target	total	5	161	0.0310559	nov-feb 2022-2023	12-17 y	Moscow	in	ARI	PCR	8	8.5	8	8.16667	good	School age	FALSE	Center	01.11.2022	28.02.2023	ARI	in	< 18 y
							2024	multi-target	total	10	49	0.204082	nov-mar 2023-2024	< 1 y	Moscow	in	ARI	PCR	8	8.5	8	8.16667	good	Infants	FALSE	Center	01.11.2023	31.03.2023	ARI	in	< 18 y
							2024	multi-target	total	60	345	0.173913	nov-mar 2023-2024	1-2 y	Moscow	in	ARI	PCR	8	8.5	8	8.16667	good	Toddlers	FALSE	Center	01.11.2023	31.03.2023	ARI	in	< 18 y
							2024	multi-target	total	31	470	0.0659574	nov-mar 2023-2024	3-6 y	Moscow	in	ARI	PCR	8	8.5	8	8.16667	good	Preschoolers	TRUE	Center	01.11.2023	31.03.2023	ARI	in	< 18 y
							2024	multi-target	total	9	303	0.029703	nov-mar 2023-2024	7-11 y	Moscow	in	ARI	PCR	8	8.5	8	8.16667	good	School age	FALSE	Center	01.11.2023	31.03.2023	ARI	in	< 18 y
							2024	multi-target	total	6	306	0.0196078	nov-mar 2023-2024	12-17 y	Moscow	in	ARI	PCR	8	8.5	8	8.16667	good	School age	FALSE	Center	01.11.2023	31.03.2023	ARI	in	< 18 y
Characteristics of Influenza and ARVI Circulation in the 2019-2020 Epidemic Season In certain regions of Russia	D.K. Lvov	Особенности циркуляции вирусов гриппа и ОРВИ в эпидемическом сезоне 2019–2020 гг. в отдельных регионах России	Д.К. Львов, Е.И. Бурцева, Л.В. Колобухина, И.Т. Федякина, Н.В. Бовин, А.В. Игнатьева, К.Г. Краснослободцев, Е.Л. Феодоритова, С.В. Трушакова, Н.В. Бреслав, Л.Н. Меркулова, Е.А. Мукашева, И.Н. Хлопова, О.Л. Воронина, Е.И. Аксёнова, М.С. Кунда, Н.Н. Рыжова, Н.В. Вартанян, Л.Б. Кистенёва, И.М. Кириллов, Е.С. Прошина, А.Г. Росаткевич, И.С. Кружкова, А.Л. Заплатников, М.В. Базарова, С.В. Сметанина, М.…	44488667		10.36233/0507-4088-2020-65-6-4	2020	multi-target	total	148	3434	0.0430984	oct-jun 2019-2020	Mixed	European Russia Region	in	ARI	PCR	9	8.5	8.5	8.66667	good	Mixed	FALSE	European Russia	01.10.2019	30.06.2020	ARI	in	Mixed
							2020	multi-target	total	119	3958	0.0300657	oct-jun 2019-2020	Mixed	Ural and Syberia Regions	in	ARI	PCR	9	8.5	8.5	8.66667	good	Mixed	FALSE	Ural and Syberia	01.10.2019	30.06.2020	ARI	in	Mixed
							2020	multi-target	total	64	4911	0.013032	oct-jun 2019-2020	Mixed	Far East	in	ARI	PCR	9	8.5	8.5	8.66667	good	Mixed	FALSE	Far East	01.10.2019	30.06.2020	ARI	in	Mixed
Features of the epidemiology and circulation of pathogens of acute respiratory viral infections in a number of regions of the Russian Far East during two epidemic seasons (2017-2018 and 2018-2019)	O.E. Trotsenko	Особенности эпидемиологии и циркуляции возбудителей острых респираторно-вирусных инфекций в ряде регионов Дальнего Востока России на протяжении двух эпидемических сезонов (2017-2018 и 2018-2019 годы)	О.Е. Троценко, Т.В. Корита, Е.А. Базыкина, О.П. Курганова, Т.А. Зайцева, М.Е. Игнатьева, Т.Н. Детковская, О.А. Фунтусова, Е.Ю. Сапега, Л.В. Бутакова	44389146		10.36604/1998-5029-2020-78-8-22	2020	multi-target	total	172	728	0.236264	oct-apr 2017-2018	Mixed	Sakha Republic	in and out	ARI	PCR	6.5	5.5	6.5	6.16667	mid	Mixed	FALSE	Far East	01.10.2017	30.04.2018	ARI	in and out	Mixed
							2020	multi-target	total	57	1682	0.0338882	oct-apr 2018-2019	Mixed	Sakha Republic	in and out	ARI	PCR	6.5	5.5	6.5	6.16667	mid	Mixed	FALSE	Far East	01.10.2018	30.04.2019	ARI	in and out	Mixed
							2020	multi-target	total	82	886	0.0925508	oct-apr 2017-2018	Mixed	Primorye	in and out	ARI	PCR	6.5	5.5	6.5	6.16667	mid	Mixed	FALSE	Far East	01.10.2017	30.04.2018	ARI	in and out	Mixed
							2020	multi-target	total	41	857	0.0478413	oct-apr 2018-2019	Mixed	Primorye	in and out	ARI	PCR	6.5	5.5	6.5	6.16667	mid	Mixed	FALSE	Far East	01.10.2018	30.04.2019	ARI	in and out	Mixed
							2020	multi-target	total	135	555	0.243243	oct-apr 2017-2018	Mixed	Amur	in and out	ARI	PCR	6.5	5.5	6.5	6.16667	mid	Mixed	FALSE	Far East	01.10.2017	30.04.2018	ARI	in and out	Mixed
							2020	multi-target	total	263	927	0.283711	oct-apr 2018-2019	Mixed	Amur	in and out	ARI	PCR	6.5	5.5	6.5	6.16667	mid	Mixed	FALSE	Far East	01.10.2018	30.04.2019	ARI	in and out	Mixed
							2020	multi-target	total	188	719	0.261474	oct-apr 2017-2018	Mixed	Sakhalin	in and out	ARI	PCR	6.5	5.5	6.5	6.16667	mid	Mixed	FALSE	Far East	01.10.2017	30.04.2018	ARI	in and out	Mixed
							2020	multi-target	total	131	891	0.147026	oct-apr 2018-2019	Mixed	Sakhalin	in and out	ARI	PCR	6.5	5.5	6.5	6.16667	mid	Mixed	FALSE	Far East	01.10.2018	30.04.2019	ARI	in and out	Mixed
							2020	multi-target	total	60	526	0.114068	oct-apr 2017-2018	Mixed	Khabarovsk	in and out	ARI	PCR	6.5	5.5	6.5	6.16667	mid	Mixed	FALSE	Far East	01.10.2017	30.04.2018	ARI	in and out	Mixed
							2020	multi-target	total	76	852	0.0892019	oct-apr 2018-2019	Mixed	Khabarovsk	in and out	ARI	PCR	6.5	5.5	6.5	6.16667	mid	Mixed	FALSE	Far East	01.10.2018	30.04.2019	ARI	in and out	Mixed
Features of the etiology of respiratory viral infections in hospitalized patients, depending on demographic, socio-economic factors and previous vaccination	A.A. Sominina	Особенности этиологии респираторных вирусных инфекций у госпитализированных больных в зависимости от демографических, социально-экономических факторов и предшествующей вакцинации	А.А. Соминина, М.М. Писарева, Ж.В. Бузицкая, Л.В. Осидак, В.Ф. Суховецкая, О.И. Афанасьева, Л.В. Волощук, В.С. Афанасьева, Е.В. Образцова, Е.Г. Головачева, В.В. Гончар, М.А. Янина, К.А. Столяров, Е.А. Смородинцева, Л.С. Карпова, Т.И. Крайнова, А.А. Го, М.П. Грудинин	23861276			2015	multi-target	total	72	533	0.135084	jan-jun 2013	< 1 y	St. Petersburg	in	ARI	PCR	8.5	9	8	8.5	good	Infants	FALSE	North West	01.01.2013	30.06.2013	ARI	in	Mixed
							2015	multi-target	total	33	562	0.0587189	jan-jun 2013	1-4 y	St. Petersburg	in	ARI	PCR	8.5	9	8	8.5	good	Toddlers+Preschoolers	FALSE	North West	01.01.2013	30.06.2013	ARI	in	Mixed
							2015	multi-target	total	3	144	0.0208333	jan-jun 2013	5-17 y	St. Petersburg	in	ARI	PCR	8.5	9	8	8.5	good	School age	TRUE	North West	01.01.2013	30.06.2013	ARI	in	Mixed
							2015	multi-target	total	4	310	0.0129032	jan-jun 2013	18-49 y	St. Petersburg	in	ARI	PCR	8.5	9	8	8.5	good	Adults	FALSE	North West	01.01.2013	30.06.2013	ARI	in	Mixed
							2015	multi-target	total	0	113	0	jan-jun 2013	50-64 y	St. Petersburg	in	ARI	PCR	8.5	9	8	8.5	good	Adults	FALSE	North West	01.01.2013	30.06.2013	ARI	in	Mixed
							2015	multi-target	total	0	18	0	jan-jun 2013	65-74 y	St. Petersburg	in	ARI	PCR	8.5	9	8	8.5	good	Older adults	FALSE	North West	01.01.2013	30.06.2013	ARI	in	Mixed
							2015	multi-target	total	1	17	0.0588235	jan-jun 2013	75-84 y	St. Petersburg	in	ARI	PCR	8.5	9	8	8.5	good	Older adults	FALSE	North West	01.01.2013	30.06.2013	ARI	in	Mixed
							2015	multi-target	total	0	2	0	jan-jun 2013	> 85 y	St. Petersburg	in	ARI	PCR	8.5	9	8	8.5	good	Older adults	FALSE	North West	01.01.2013	30.06.2013	ARI	in	Mixed
Features of the etiological structure of community-acquired pneumonia in children during the period of persistent risk of spread of the novel coronavirus infection	N.F. Brusnigina	ОСОБЕННОСТИ ЭТИОЛОГИЧЕСКОЙ СТРУКТУРЫ ВНЕБОЛЬНИЧНОЙ ПНЕВМОНИИ У ДЕТЕЙ В ПЕРИОД СОХРАНЕНИЯ РИСКА РАСПРОСТРАНЕНИЯ НОВОЙ КОРОНАВИРУСНОЙ ИНФЕКЦИИ	Н.Ф. Бруснигина, М.А. Махова, О.М. Черневская, К.А. Орлова, Н.Н. Барышева, Е.А. Колесникова, О.В. Уткин, Н.А. Сахарнов, Е.Н. Филатова	80435767		10.17513/spno.33950	2025	multi-target	total	7	306	0.0228758	2021	< 18 y	Nizhny Novgorod	in	Pneumonia	PCR	8	8	7.5	7.83333	good	Broad children	FALSE	Volga	01.01.2021	31.12.2021	Pneumonia	in	< 18 y
							2025	multi-target	total	5	70	0.0714286	2022	< 18 y	Nizhny Novgorod	in	Pneumonia	PCR	8	8	7.5	7.83333	good	Broad children	FALSE	Volga	01.01.2022	31.12.2022	Pneumonia	in	< 18 y
							2025	multi-target	total	2	82	0.0243902	2023	< 18 y	Nizhny Novgorod	in	Pneumonia	PCR	8	8	7.5	7.83333	good	Broad children	FALSE	Volga	01.01.2023	31.12.2023	Pneumonia	in	< 18 y
							2025	multi-target	total	8	288	0.0277778	2024	< 18 y	Nizhny Novgorod	in	Pneumonia	PCR	8	8	7.5	7.83333	good	Broad children	FALSE	Volga	01.01.2024	31.12.2024	Pneumonia	in	< 18 y
Features of the etiological structure of acute respiratory viral infections in certain age and occupational groups of the population of St. Petersburg during the 2013-2014 epidemic season	N.I. Lvov	Особенности этиологической структуры орви в отдельных возрастных и профессиональных группах населения санкт-петербурга в эпидемический сезон 2013-2014 гг.	Н.И. Львов, М.М. Писарева, О.В. Мальцев, Ж.В. Бузицкая, В.С. Афанасьева, М.А. Михайлова, А. Го, М.А. Янина, Н.А. Резниченко, М.П. Грудинин, К.В. Жданов, Ю.В. Лобзин	22284206			2014	multi-target	total	302	1123	0.268923	sep-jul 2013-2014	< 18 y	St. Petersburg	in	ARI	PCR	8.5	9	8.5	8.66667	good	Broad children	FALSE	North West	01.09.2013	31.07.2014	ARI	in	Mixed
							2014	multi-target	total	3	175	0.0171429	sep-jul 2013-2014	27-39 y	St. Petersburg	in	ARI	PCR	8.5	9	8.5	8.66667	good	Adults	FALSE	North West	01.09.2013	31.07.2014	ARI	in	Mixed
							2014	multi-target	total	1	141	0.0070922	sep-jul 2013-2014	40-59 y	St. Petersburg	in	ARI	PCR	8.5	9	8.5	8.66667	good	Adults	FALSE	North West	01.09.2013	31.07.2014	ARI	in	Mixed
							2014	multi-target	total	2	60	0.0333333	sep-jul 2013-2014	> 59 y	St. Petersburg	in	ARI	PCR	8.5	9	8.5	8.66667	good	Older adults	TRUE	North West	01.09.2013	31.07.2014	ARI	in	Mixed
							2014	multi-target	total	3	344	0.00872093	sep-jul 2013-2014	18-26 y	St. Petersburg	in	ARI	PCR	8.5	9	8.5	8.66667	good	Adults	FALSE	North West	01.09.2013	31.07.2014	ARI	in	Mixed
							2014	multi-target	total	5	344	0.0145349	sep-jul 2013-2014	18-26 y Military	St. Petersburg	in	ARI	PCR	8.5	9	8.5	8.66667	good	Adults	FALSE	North West	01.09.2013	31.07.2014	ARI	in	Mixed
Predicting the Severity of Viral Bronchiolitis in Children	L.S. Bochkareva	Прогнозирование тяжести вирусного бронхиолита у детей	Л.С. Бочкарева, Н.А. Мироманова, А.М. Мироманов	48971112		10.29413/ABS.2022-7.3.11	2022	multi-target	total	60	106	0.566038	2018-2019	< 1 y	Zabaykalsk	in	LRTI	PCR	9	9	9	9	good	Infants	FALSE	Far East	01.01.2018	31.12.2019	LRTI	in	< 18 y
							2022	multi-target	total	11	100	0.11	2018-2019	< 1 y	Zabaykalsk	in	Conditionally healthy	PCR	9	9	9	9	good	Infants	FALSE	Far East	01.01.2018	31.12.2019	LRTI	in	< 18 y
							2022	multi-target	mixed	12	106	0.113208	2018-2019	< 1 y	Zabaykalsk	in	LRTI	PCR	9	9	9	9	good	Infants	FALSE	Far East	01.01.2018	31.12.2019	LRTI	in	< 18 y
Prevalence of Acute Respiratory Viral Infection (ARVI), Influenza, and COVID-19 Pathogens in Individuals Asymptomatic of Respiratory Infection	S.B. Yatsyshina	Распространённость возбудителей ОРВИ, гриппа и COVID-19 у лиц без симптомов респираторной инфекции	С.Б Яцышина, М.В. Мамошина, М.А. Елькина, Г.В. Шарухо, Ю.И. Распопова, А.Я. Фольмер, К.А. Агапов, И.М. Владимиров, О.В. Зубарева, И.С. Новикова, О.Б Бондарева, В.А. Гиль, Д.Н. Козловских, С.В. Романов, О.В. Диконская, А.В. Пономарева, И.В. Чистякова, Н.И. Кочнева, А.И. Юровских, Е.П. Кадникова, А.С. Килячина, С.В. Лучинина, Р.Р. Косарева, Г.Г. Чиркова, Н.Н. Валеуллина, Л.А. Лебедева, Т.Н. Детковс…			10.36233/0372-9311-152	2021	multi-target	total	1	532	0.0018797	aug-oct 2020	< 2 y	26 unspecified regions of Russia	Community	Asymptomatic	PCR	8.5	8	8	8.16667	good	Infants+Toddlers	FALSE	Russia	01.08.2020	31.10.2020	Asymptomatic	Community	Mixed
							2021	multi-target	total	4	1584	0.00252525	aug-oct 2020	3-5 y	26 unspecified regions of Russia	Community	Asymptomatic	PCR	8.5	8	8	8.16667	good	Preschoolers	FALSE	Russia	01.08.2020	31.10.2020	Asymptomatic	Community	Mixed
							2021	multi-target	total	3	2466	0.00121655	aug-oct 2020	6-17 y	26 unspecified regions of Russia	Community	Asymptomatic	PCR	8.5	8	8	8.16667	good	School age	FALSE	Russia	01.08.2020	31.10.2020	Asymptomatic	Community	Mixed
							2021	multi-target	total	2	2786	0.000717875	aug-oct 2020	18-25 y	26 unspecified regions of Russia	Community	Asymptomatic	PCR	8.5	8	8	8.16667	good	Adults	FALSE	Russia	01.08.2020	31.10.2020	Asymptomatic	Community	Mixed
							2021	multi-target	total	6	4609	0.0013018	aug-oct 2020	26-64 y	26 unspecified regions of Russia	Community	Asymptomatic	PCR	8.5	8	8	8.16667	good	Adults	FALSE	Russia	01.08.2020	31.10.2020	Asymptomatic	Community	Mixed
							2021	multi-target	total	5	2137	0.00233973	aug-oct 2020	> 64 y	26 unspecified regions of Russia	Community	Asymptomatic	PCR	8.5	8	8	8.16667	good	Older adults	FALSE	Russia	01.08.2020	31.10.2020	Asymptomatic	Community	Mixed
Prevalence of Respiratory Syncytial Virus (RSV) Among Hospitalized Children with Respiratory Virus Infection	L.S. Bochkareva	РАСПРОСТРАНЁННОСТЬ РЕСПИРАТОРНО-СИНЦИТИАЛЬНОГО ВИРУСА СРЕДИ ГОСПИТАЛИЗИРОВАННЫХ ДЕТЕЙ С РЕСПИРАТОРНОЙ ВИРУСНОЙ ИНФЕКЦИЕЙ	Л.С. Бочкарева, Н.А. Мироманова, Е.В. Веселова	36353936			2018	multi-target	total	42	401	0.104738	jan-dec 2016-2017	< 18 y	Chita	in	ARI	PCR	6	5	5	5.33333	mid	Broad children	FALSE	Far East	01.01.2016	31.12.2017	ARI	in	< 18 y
Respiratory Syncytial Virus Infection with Lower Respiratory Tract Infections in Hospitalized Patients in the First Year of Life	A.V. Bogdanova	Респираторно-синцитиальная вирусная инфекция с поражением нижних дыхательных путейу госпитализированных пациентов первого года жизни	А.В. Богданова, О.В. Самодова, Н.Л. Рогушина, О.С. Бугаева	32686632		10.22625/2072-6732-2018-10-1-55-61	2018	multi-target	total	129	356	0.36236	mar-oct 2015-2016	< 1 y	Arkhangelsk	in	LRTI	PCR	9	9	8.5	8.83333	good	Infants	FALSE	North West	01.03.2015	28.02.2016	LRTI	in	< 18 y
							2018	multi-target	mixed	103	356	0.289326	mar-oct 2015-2016	< 1 y	Arkhangelsk	in	LRTI	PCR	9	9	8.5	8.83333	good	Infants	FALSE	North West	01.03.2015	28.02.2016	LRTI	in	< 18 y
Respiratory Syncytial Virus Infection in the Pattern of Acute Respiratory Viral Infections, Taking into Account Pathogen Identification Methods in Different Years	S.G. Semenova	РЕСПИРАТОРНО-СИНЦИТИАЛЬНАЯ ИНФЕКЦИЯ В СТРУКТУРЕ ОСТРЫХ РЕСПИРАТОРНЫХ ВИРУСНЫХ ИНФЕКЦИЙ С УЧЕТОМ МЕТОДОВ ИДЕНТИФИКАЦИИ ВОЗБУДИТЕЛЕЙ В РАЗНЫЕ ГОДЫ_	С.Г. Семёнова, В.М. Цыркунов, А.К. Стасюкевич	26454225			2016	multi-target	total	672	1929	0.348367	oct-dec 2009	Mixed	Grodno	in and out	ARI	DFA	8	6	6.5	6.83333	mid	Mixed	FALSE	Belarus	01.10.2009	31.12.2009	ARI	in and out	Mixed
							2016	multi-target	mixed	363	1929	0.18818	oct-dec 2009	Mixed	Grodno	in and out	ARI	DFA	8	6	6.5	6.83333	mid	Mixed	FALSE	Belarus	01.10.2009	31.12.2009	ARI	in and out	Mixed
							2016	multi-target	total	659	1984	0.332157	2010	Mixed	Grodno	in and out	ARI	DFA	8	6	6.5	6.83333	mid	Mixed	FALSE	Belarus	01.01.2010	31.12.2010	ARI	in and out	Mixed
							2016	multi-target	mixed	369	1984	0.185988	2010	Mixed	Grodno	in and out	ARI	DFA	8	6	6.5	6.83333	mid	Mixed	FALSE	Belarus	01.01.2010	31.12.2010	ARI	in and out	Mixed
							2016	multi-target	total	277	665	0.416541	2011	Mixed	Grodno	in and out	ARI	DFA	8	6	6.5	6.83333	mid	Mixed	FALSE	Belarus	01.01.2011	31.12.2011	ARI	in and out	Mixed
							2016	multi-target	mixed	142	665	0.213534	2011	Mixed	Grodno	in and out	ARI	DFA	8	6	6.5	6.83333	mid	Mixed	FALSE	Belarus	01.01.2011	31.12.2011	ARI	in and out	Mixed
							2016	multi-target	total	183	559	0.32737	2012	Mixed	Grodno	in and out	ARI	DFA	8	6	6.5	6.83333	mid	Mixed	FALSE	Belarus	01.01.2012	31.12.2012	ARI	in and out	Mixed
							2016	multi-target	mixed	133	559	0.237925	2012	Mixed	Grodno	in and out	ARI	DFA	8	6	6.5	6.83333	mid	Mixed	FALSE	Belarus	01.01.2012	31.12.2012	ARI	in and out	Mixed
							2016	multi-target	total	42	174	0.241379	2013	Mixed	Grodno	in and out	ARI	DFA	8	6	6.5	6.83333	mid	Mixed	FALSE	Belarus	01.01.2013	31.12.2013	ARI	in and out	Mixed
							2016	multi-target	mixed	29	174	0.166667	2013	Mixed	Grodno	in and out	ARI	DFA	8	6	6.5	6.83333	mid	Mixed	FALSE	Belarus	01.01.2013	31.12.2013	ARI	in and out	Mixed
							2016	multi-target	total	42	186	0.225806	jan-apr 2014	Mixed	Grodno	in and out	ARI	DFA	8	6	6.5	6.83333	mid	Mixed	FALSE	Belarus	01.01.2014	30.04.2014	ARI	in and out	Mixed
							2016	multi-target	mixed	21	186	0.112903	jan-apr 2014	Mixed	Grodno	in and out	ARI	DFA	8	6	6.5	6.83333	mid	Mixed	FALSE	Belarus	01.01.2014	30.04.2014	ARI	in and out	Mixed
							2016	multi-target	total	17	142	0.119718	oct-may 2013-2014	< 1 m	Grodno	in and out	ARI	PCR	8	6	6.5	6.83333	mid	Infants	FALSE	Belarus	01.10.2013	31.05.2014	ARI	in and out	Mixed
							2016	multi-target	total	3	33	0.0909091	oct-may 2013-2014	1-12 m	Grodno	in and out	ARI	PCR	8	6	6.5	6.83333	mid	Infants	FALSE	Belarus	01.10.2013	31.05.2014	ARI	in and out	Mixed
							2016	multi-target	total	1	24	0.0416667	oct-may 2013-2014	1-2 y	Grodno	in and out	ARI	PCR	8	6	6.5	6.83333	mid	Toddlers	FALSE	Belarus	01.10.2013	31.05.2014	ARI	in and out	Mixed
							2016	multi-target	total	1	24	0.0416667	oct-may 2013-2014	3-7 y	Grodno	in and out	ARI	PCR	8	6	6.5	6.83333	mid	Preschoolers	TRUE	Belarus	01.10.2013	31.05.2014	ARI	in and out	Mixed
							2016	multi-target	total	0	23	0	oct-may 2013-2014	8-17 y	Grodno	in and out	ARI	PCR	8	6	6.5	6.83333	mid	School age	FALSE	Belarus	01.10.2013	31.05.2014	ARI	in and out	Mixed
							2016	multi-target	total	1	42	0.0238095	oct-may 2013-2014	> 17 y	Grodno	in and out	ARI	PCR	8	6	6.5	6.83333	mid	Adults	FALSE	Belarus	01.10.2013	31.05.2014	ARI	in	Mixed
The Role of Atypical Bacterial and Viral Pathogens in the Etiologic Structure of Infections Lower Respiratory Tract Infections in Children	N.F. Brusnigina	РОЛЬ АТИПИЧНЫХ БАКТЕРИАЛЬНЫХ И ВИРУСНЫХ ПАТОГЕНОВ В ЭТИОЛОГИЧЕСКОЙ СТРУКТУРЕ ИНФЕКЦИЙ НИЖНИХ ДЫХАТЕЛЬНЫХ ПУТЕЙ У ДЕТЕЙ	Н.Ф. Бруснигина, Е.В. Сперанская, М.А. Махова, О.М. Черневская, К.А. Орлова, Н.Н. Барышева	45848416			2021	multi-target	total	10	175	0.0571429	2018-2020	< 18 y	Nizhny Novgorod	in	LRTI	PCR	7.5	6.5	7.5	7.16667	mid	Broad children	FALSE	Volga	01.01.2018	31.12.2020	LRTI	in	< 18 y
The Role of Viruses in the Development of Respiratory Tract Diseases in Children	N.I. Popkova	Роль вирусов в развитии заболеваний дыхательных путей у детей	Н.И. Попкова, Р.Ш. Якупова	23524486			2013	multi-target	total	83	453	0.183223	2011 y	0-15 y	Orenburg	in	ARI	IFA (DFA)	7.5	7.5	7.5	7.5	good	Broad children	FALSE	Volga	01.01.2011	31.12.2011	ARI	in	< 18 y
THE ROLE OF VIRUSES IN COMMUNITY-ACQUIRED PNEUMONIA IN CHILDREN	S.S. Kim	РОЛЬ ВИРУСОВ ПРИ ВНЕБОЛЬНИЧНЫХ ПНЕВМОНИЯХ У ДЕТЕЙ	С.С. Ким, Т.В. Спичак, С.Б. Яцышина, Л.К. Катосова, М.Н. Прадед, И.В. Зубкова	17958682			2012	multi-target	total	12	56	0.214286	jan-oct 2008, oct-dec 2011	1-17 y	Moscow	in	Pneumonia	PCR	8	8	8.5	8.16667	good	Broad children	FALSE	Center	01.01.2008	31.12.2011	Pneumonia	in	< 18 y
The Role of Metapneumovirus and Bocavirus in the Development of Acute Respiratory Infections in Hospitalized Patients during the 2011-2014 Epidemic Seasons in the Penza Region	I.A. Malova	Роль метапневмовируса и бокавируса в развитии острых респираторных инфекций у госпитализированных больных в эпидсезоны 2011-2014 гг. в Пензенской области	И.А. Малова, И.П Баранова	25792194			2016	multi-target	total	67	1792	0.0373884	2011-2014	Mixed	Penza	in	ARI	PCR	4.5	5	5	4.83333	poor	Mixed	FALSE	Volga	01.01.2011	31.12.2014	ARI	in	Mixed
Comparison of the level of circulation of respiratory viruses in the epidemic seasons of 2015-2020 and during the pandemic COVID-19 season in St. Petersburg	A.D. Ksenafontov	Сравнение уровня циркуляции респираторных вирусов в эпидемические сезоны 2015-2020 гг. и в пандемический по COVID-19 сезон на территории Санкт-Петербурга	А.Д. Ксенафонтов, М.М. Писарева, В.А. Едер, Т.Д. Мусаева, М.М. Тимофеева, И.В. Киселева	47855036		10.17816/MAJ76053	2021	multi-target	total	567	3471	0.163354	oct-apr 2015-2016	Mixed	St. Petersburg	in and out	ARI	PCR	5	4.5	5	4.83333	poor	Mixed	FALSE	North West	01.10.2015	30.04.2016	ARI	in and out	Mixed
							2021	multi-target	total	331	2739	0.120847	oct-apr 2016-2017	Mixed	St. Petersburg	in and out	ARI	PCR	5	4.5	5	4.83333	poor	Mixed	FALSE	North West	01.10.2016	30.04.2017	ARI	in and out	Mixed
							2021	multi-target	total	505	3182	0.158705	oct-apr 2017-2018	Mixed	St. Petersburg	in and out	ARI	PCR	5	4.5	5	4.83333	poor	Mixed	FALSE	North West	01.10.2017	30.04.2018	ARI	in and out	Mixed
							2021	multi-target	total	458	4802	0.0953769	oct-apr 2018-2019	Mixed	St. Petersburg	in and out	ARI	PCR	5	4.5	5	4.83333	poor	Mixed	FALSE	North West	01.10.2018	30.04.2019	ARI	in and out	Mixed
							2021	multi-target	total	262	3851	0.0680343	oct-apr 2019-2020	Mixed	St. Petersburg	in and out	ARI	PCR	5	4.5	5	4.83333	poor	Mixed	FALSE	North West	01.10.2019	30.04.2020	ARI	in and out	Mixed
							2021	multi-target	total	38	8746	0.00434484	oct-apr 2020-2021	Mixed	St. Petersburg	in and out	ARI	PCR	5	4.5	5	4.83333	poor	Mixed	FALSE	North West	01.10.2020	30.04.2021	ARI	in and out	Mixed
Comparative Assessment of RSV Infection and Influenza in Different Age Groups of ARVI Patients in 2013-2019	E.A. Smorodintseva	Сравнительная оценка РС-вирусной инфекции и гриппа в различных возрастных группах больных ОРВИ в 2013-2019 гг.	Е.А. Смородинцева, Д.М. Даниленко, К.А. Столяров, А.В. Дорош, А.А. Соминина, Д.А. Лиознов	49830818		10.24110/0031-403X-2022-101-6-82-90	2022	multi-target	total	4722	35290	0.133806	oct-sep 2013-2019	< 3 y	Izhevsk,Irkutsk,Kazan,Perm,Petropavlovsk,Rostov-on-Don,St.Petersburg,Khabarovsk	in and out	ARI	PCR	8.5	7.5	7.5	7.83333	good	Infants+Toddlers	FALSE	Russia	01.10.2013	30.09.2019	ARI,SARI	in and out	Mixed
							2022	multi-target	total	1344	19085	0.0704218	oct-sep 2013-2019	3-6 y	Izhevsk,Irkutsk,Kazan,Perm,Petropavlovsk,Rostov-on-Don,St.Petersburg,Khabarovsk	in and out	ARI	PCR	8.5	7.5	7.5	7.83333	good	Preschoolers	TRUE	Russia	01.10.2013	30.09.2019	ARI,SARI	in and out	Mixed
							2022	multi-target	total	422	13770	0.0306463	oct-sep 2013-2019	7-14 y	Izhevsk,Irkutsk,Kazan,Perm,Petropavlovsk,Rostov-on-Don,St.Petersburg,Khabarovsk	in and out	ARI	PCR	8.5	7.5	7.5	7.83333	good	School age	FALSE	Russia	01.10.2013	30.09.2019	ARI,SARI	in and out	Mixed
							2022	multi-target	total	789	43662	0.0180706	oct-sep 2013-2019	> 15 y	Izhevsk,Irkutsk,Kazan,Perm,Petropavlovsk,Rostov-on-Don,St.Petersburg,Khabarovsk	in and out	ARI	PCR	8.5	7.5	7.5	7.83333	good	Adults	TRUE	Russia	01.10.2013	30.09.2019	ARI,SARI	in and out	Mixed
							2022	multi-target	total	71	221	0.321267	oct-sep 2013-2019	< 5 m	Kaliningrad,St.Petersburg,Chita,Khabarovsk,Vladivostok	in	SARI	PCR	8.5	7.5	7.5	7.83333	good	Infants	FALSE	Russia	01.10.2013	30.09.2019	ARI,SARI	in and out	Mixed
							2022	multi-target	total	39	285	0.136842	oct-sep 2013-2019	6-11 m	Kaliningrad,St.Petersburg,Chita,Khabarovsk,Vladivostok	in	SARI	PCR	8.5	7.5	7.5	7.83333	good	Infants	FALSE	Russia	01.10.2013	30.09.2019	ARI,SARI	in and out	Mixed
							2022	multi-target	total	51	562	0.0907473	oct-sep 2013-2019	12-23m	Kaliningrad,St.Petersburg,Chita,Khabarovsk,Vladivostok	in	SARI	PCR	8.5	7.5	7.5	7.83333	good	Toddlers	FALSE	Russia	01.10.2013	30.09.2019	ARI,SARI	in and out	Mixed
							2022	multi-target	total	122	919	0.132753	oct-sep 2013-2019	2-4 y	Kaliningrad,St.Petersburg,Chita,Khabarovsk,Vladivostok	in	SARI	PCR	8.5	7.5	7.5	7.83333	good	Toddlers+Preschoolers	FALSE	Russia	01.10.2013	30.09.2019	ARI,SARI	in and out	Mixed
							2022	multi-target	total	25	420	0.0595238	oct-sep 2013-2019	5-6 y	Kaliningrad,St.Petersburg,Chita,Khabarovsk,Vladivostok	in	SARI	PCR	8.5	7.5	7.5	7.83333	good	Preschoolers	FALSE	Russia	01.10.2013	30.09.2019	ARI,SARI	in and out	Mixed
							2022	multi-target	total	12	414	0.0289855	oct-sep 2013-2019	7-14 y	Kaliningrad,St.Petersburg,Chita,Khabarovsk,Vladivostok	in	SARI	PCR	8.5	7.5	7.5	7.83333	good	School age	FALSE	Russia	01.10.2013	30.09.2019	ARI,SARI	in and out	Mixed
							2022	multi-target	total	13	1157	0.011236	oct-sep 2013-2019	15-29 y	Kaliningrad,St.Petersburg,Chita,Khabarovsk,Vladivostok	in	SARI	PCR	8.5	7.5	7.5	7.83333	good	Adults	TRUE	Russia	01.10.2013	30.09.2019	ARI,SARI	in and out	Mixed
							2022	multi-target	total	16	998	0.0160321	oct-sep 2013-2019	30-49 y	Kaliningrad,St.Petersburg,Chita,Khabarovsk,Vladivostok	in	SARI	PCR	8.5	7.5	7.5	7.83333	good	Adults	FALSE	Russia	01.10.2013	30.09.2019	ARI,SARI	in and out	Mixed
							2022	multi-target	total	15	616	0.0243506	oct-sep 2013-2019	50-64 y	Kaliningrad,St.Petersburg,Chita,Khabarovsk,Vladivostok	in	SARI	PCR	8.5	7.5	7.5	7.83333	good	Adults	FALSE	Russia	01.10.2013	30.09.2019	ARI,SARI	in and out	Mixed
							2022	multi-target	total	14	478	0.0292887	oct-sep 2013-2019	65-74 y	Kaliningrad,St.Petersburg,Chita,Khabarovsk,Vladivostok	in	SARI	PCR	8.5	7.5	7.5	7.83333	good	Older adults	FALSE	Russia	01.10.2013	30.09.2019	ARI,SARI	in and out	Mixed
							2022	multi-target	total	5	110	0.0454545	oct-sep 2013-2019	> 74 y	Kaliningrad,St.Petersburg,Chita,Khabarovsk,Vladivostok	in	SARI	PCR	8.5	7.5	7.5	7.83333	good	Older adults	FALSE	Russia	01.10.2013	30.09.2019	ARI,SARI	in and out	Mixed
Structure of Respiratory Viral Infection Morbidity in Novosibirsk and the Novosibirsk Region during the 2011-2012 Epidemic Season	E.I. Sergeeva	Структура заболеваемости респираторными вирусными инфекциями в г. Новосибирске и Новосибирской области в эпидемический сезон 2011-2012 гг.	Е.И. Сергеева, Е.В. Иванова, А.Н. Швалов, В.А. Терновой, В.Н. Михеев, А.П. Агафонов, Л.К. Иванова, А.Н. Сергеев	19139666		10.15690/vramn.v68i6.669	2013	multi-target	total	7	164	0.0426829	oct-apr 2011-2012	Mixed	Novosibirsk	in and out	ARI	PCR	8	8	7.5	7.83333	good	Mixed	FALSE	Siberia	01.10.2011	01.04.2012	ARI	in and out	Mixed
Severe acute bronchiolitis in children: etiology, therapy, and the effectiveness of 3% hypertonic sodium chloride solution with sodium hyaluronate	A.E. Tsygankov	Тяжелый острый бронхиолит у детей: этиология, терапия, эффективность 3%-ного гипертонического раствора натрия хлорида с гиалуронатом натрия	А.Е. Цыганков, Д.Ю. Овсянников, А.Г. Иванова, О.Н. Солодовникова, О.М. Гостева, А.Ю. Дягилева, С.А. Носов, А.Н. Николишин, В.В. Горев	50370008		10.21518/ms2023-009	2023	multi-target	total	31	54	0.574074	jan-jan 2021-2023	< 2 y	Moscow	in	LRTI	PCR	6	6	6.5	6.16667	mid	Infants+Toddlers	FALSE	Center	01.01.2021	31.01.2023	LRTI	in	< 18 y
							2023	multi-target	"+BoV"	3	64	0.046875	jan-jan 2021-2023	< 2 y	Moscow	in	LRTI	PCR	6	6	6.5	6.16667	mid	Infants+Toddlers	FALSE	Center	01.01.2021	31.01.2023	LRTI	in	< 18 y
							2023	multi-target	"+RhV"	1	64	0.015625	jan-jan 2021-2023	< 2 y	Moscow	in	LRTI	PCR	6	6	6.5	6.16667	mid	Infants+Toddlers	FALSE	Center	01.01.2021	31.01.2023	LRTI	in	< 18 y
ARVI circulation in children of Berdsk, Novosibirsk region, in the 2022-2023 season	I.Yu. Deulin	Циркуляция ОРВИ у детей Г. Бердска Новосибирской области в сезон 2022-2023 г	И.Ю. Деулин, А.И. Субботовская, М.В. Шипунов, О.А. Пыклик, Н.П. Алешкевич, Д.А. Бредихин	59904844		10.26787/nydha-2686-6838-2023-25-12-51-56	2023	multi-target	total	60	407	0.14742	nov-feb 2022-2023	< 18 y	Berdsk (Novosibirsk region)	out	ARI	PCR	8	8.5	8	8.16667	good	Broad children	FALSE	Siberia	01.11.2022	31.03.2023	ARI	out	< 18 y
							2023	multi-target	mixed	37	407	0.0909091	nov-feb 2022-2023	< 18 y	Berdsk (Novosibirsk region)	out	ARI	PCR	8	8.5	8	8.16667	good	Broad children	FALSE	Siberia	01.11.2022	31.03.2023	ARI	out	< 18 y
Influenza epidemiological situation in 2009. Report 1. FEATURES OF THE INFLUENZA OUTBREAK IN THE FIRST QUARTER OF 2009 IN KHABAROVSK KRAI	V.I. Reznik	Эпидситуация по гриппу в 2009 году Сообщение 1.ОСОБЕННОСТИ ЭПИДЕМИЧЕСКОЙ ВСПЫШКИ ГРИППА В I КВАРТАЛЕ 2009 г. В ХАБАРОВСКОМ КРАЕ	В.И. Резник, Л.В. Савосина, Л.А. Лебедева, Н.В. Исаева, Е.Н. Присяжнюк, Н.И. Здановская, Л.И. Иванов, Н.М. Пуховская	18301431			2010	multi-target	total	19	81	0.234568	jan-mar 2010	Mixed	Khabarovsk	in and out	ARI	PCR	5.5	6.5	6	6	mid	Mixed	FALSE	Far East	01.01.2010	31.03.2010	ARI	in and out	Mixed
Etyological features of modern acute respiratory viral infections in young children hospitalized in the intensive care unit	S.V. Khaliullina	Этимологические особенности современных острых респираторных вирусных инфекций у детей раннего возраста, госпитализированных в отделение интенсивной терапии	С.В. Халиуллина, В.А. Анохин, К.Ю. Демиденко, Е.В. Нягашкина, К.Р. Халиуллина, Е.М. Покровская, Х.С. Хаертынов	35510186		10.21508/1027-4065-2018-63-4-101-107	2018	multi-target	total	16	150	0.106667	2016	< 3 y	Kazan	in	SARI	PCR	7.5	8.5	8.5	8.16667	good	Infants+Toddlers	FALSE	Volga	01.01.2016	31.12.2016	SARI	in	< 18 y
ETIOLOGICAL STRUCTURE OF INFLUENZA AND OTHER ARIs IN ST. PETERSBURG DURING THE 2012-2016 EPIDEMIC SEASONS	MM. Pisareva	ЭТИОЛОГИЧЕСКАЯ СТРУКТУРА ГРИППА И ДРУГИХ ОРВИ В САНКТ-ПЕТЕРБУРГЕ В ЭПИДЕМИЧЕСКИЕ СЕЗОНЫ 2012-2016 ГГ.	М.М. Писарева, В.А. Едер, Ж.В. Бузицкая, Т.Д. Мусаева, В.С. Афанасьева, А.А. Го, Е.А. Образцова, В.Ф. Суховецкая, А.Б. Комиссаров	36516564		10.18821/0507-4088-2018-63-5-233-239	2018	multi-target	total	239	2516	0.0949921	oct-may 2012-2013	Mixed	St. Petersburg	in	ARI	PCR	6.5	7	6	6.5	mid	Mixed	FALSE	North West	01.10.2012	31.05.2013	ARI	in	Mixed
							2018	multi-target	total	311	1876	0.165778	oct-may 2013-2014	Mixed	St. Petersburg	in	ARI	PCR	6.5	7	6	6.5	mid	Mixed	FALSE	North West	01.10.2013	31.05.2014	ARI	in	Mixed
							2018	multi-target	total	614	3609	0.17013	oct-may 2014-2015	Mixed	St. Petersburg	in	ARI	PCR	6.5	7	6	6.5	mid	Mixed	FALSE	North West	01.10.2014	31.05.2015	ARI	in	Mixed
							2018	multi-target	total	784	3471	0.225872	oct-may 2015-2016	Mixed	St. Petersburg	in	ARI	PCR	6.5	7	6	6.5	mid	Mixed	FALSE	North West	01.10.2015	31.05.2016	ARI	in	Mixed
Etiological structure and risk factors for the development of acute respiratory viral infections affecting the lower respiratory tract in young children	Yu.S. Patrusheva	Этиологическая структура и факторы риска развития острых респираторных вирусных инфекций с поражением нижних дыхательных путей у детей раннего возраста	Ю.С. Патрушева, М.Д. Бакрадзе	17917700			2012	multi-target	total	38	42	0.904762	oct-apr 2008-2009	< 2 y	Moscow	in	LRTI	iIFA+ICT	8	8	7.5	7.83333	good	Infants+Toddlers	FALSE	Center	01.10.2008	30.04.2009	LRTI	in	< 18 y
							2012	multi-target	total	20	34	0.588235	oct-apr 2009-2010	< 2 y	Moscow	in	LRTI	iIFA+ICT	8	8	7.5	7.83333	good	Infants+Toddlers	FALSE	Center	01.10.2009	30.04.2010	LRTI	in	< 18 y
							2012	multi-target	total	10	20	0.5	oct-apr 2010-2011	< 2 y	Moscow	in	LRTI	iIFA+ICT	8	8	7.5	7.83333	good	Infants+Toddlers	FALSE	Center	01.10.2010	30.04.2011	LRTI	in	< 18 y
							2012	multi-target	total	12	16	0.75	oct-dec 2011	< 2 y	Moscow	in	LRTI	iIFA+ICT	8	8	7.5	7.83333	good	Infants+Toddlers	FALSE	Center	01.10.2011	31.12.2011	LRTI	in	< 18 y
Etiological structure of acute respiratory viral infections in hospitalized children in Saratov in 2021	T.K. Chudakova	Этиологическая структура острых респираторных вирусных инфекций у госпитализированных детей г. Саратова в 2021 г.	Т.К. Чудакова, Ю.С. Цека, М.А. Матвеева, Ю.А. Татусь	49179619			2022	multi-target	total	515	3000	0.171667	2021	< 18 y	Saratov	in	ARI	PCR	5.5	6.5	5.5	5.83333	mid	Broad children	FALSE	Volga	01.01.2021	31.12.2021	ARI	in	< 18 y
ETIOLOGY OF ARI IN THE NON-EPIDEMIC PERIOD IN 2010–2011 IN KHABAROVSK KRAI	V.I. Reznik	ЭТИОЛОГИЯ ОРЗ В НЕЭПИДЕМИЧЕСКИЙ ПЕРИОД В 2010 – 2011 Г.Г. В ХАБАРОВСКОМ КРАЕ	В.И. Резник, А.А. Забарная, Л.А. Лебедева, А.В. Никифорова, Е.М. Голубева	18293114			2011	multi-target	total	36	233	0.154506	jun-sep 2011	Mixed	Khabarovsk	in and out	ARI	PCR	6	6.5	6	6.16667	mid	Mixed	FALSE	Far East	01.06.2011	30.09.2011	ARI	in and out	Mixed
							2011	multi-target	total	0	102	0	apr-nov 2010	Mixed	Khabarovsk	in and out	ARI	PCR	6	6.5	6	6.16667	mid	Mixed	FALSE	Far East	01.04.2010	31.10.2010	ARI	in and out	Mixed
Etiology, Clinical Picture, and Complications of Acute Respiratory Viral Infections in Children	L.V. Puzyreva	Этиология, клиника и осложнения острых респираторных вирусных инфекций у детей	Л.В. Пузырёва, Г.А. Назаренко, Н.В. Сартакова, Е.Ф. Лобова, Е.А. Гашина, А.А. Комарова	80516871		10.51620/3034-1981-2025-30-1-22-27	2025	multi-target	total	14	324	0.0432099	2021	< 18 y	Omsk	in	ARI	PCR	6	8.5	6	6.83333	mid	Broad children	FALSE	Siberia	01.01.2021	31.12.2021	ARI	in	< 18 y
							2025	multi-target	total	3	287	0.010453	2022	< 18 y	Omsk	in	ARI	PCR	6	8.5	6	6.83333	mid	Broad children	FALSE	Siberia	01.01.2022	31.12.2022	ARI	in	< 18 y
							2025	multi-target	total	34	270	0.125926	2023	< 18 y	Omsk	in	ARI	PCR	6	8.5	6	6.83333	mid	Broad children	FALSE	Siberia	01.01.2023	31.12.2023	ARI	in	< 18 y
A comparative analysis of the epidemiology of influenza and respiratory syncytial virus in Russia, 2013/14 to 2018/19	Saverio Caini	A comparative analysis of the epidemiology of influenza and respiratory syncytial virus in Russia, 2013/14 to 2018/19	Saverio Caini, Kirill Stolyarov, Anna Sominina, Elizaveta Smorodintseva, Lisa Staadegaard, John Paget, Daria Danilenko		35136600	10.7189/jogh.12.04009	2022	multi-target	total	9	119	0.0756303	jan-apr 2014	Mixed	Kaliningrad	out>in	ARI	PCR	6.5	8	7.5	7.33333	mid	Mixed	FALSE	North West	01.01.2014	30.04.2014	ARI	in and out	Mixed
							2022	multi-target	total	9	173	0.0520231	oct-apr 2014-2015	Mixed	Kaliningrad	out>in	ARI	PCR	6.5	8	7.5	7.33333	mid	Mixed	FALSE	North West	01.10.2014	30.04.2015	ARI	in and out	Mixed
							2022	multi-target	total	17	217	0.078341	oct-apr 2015-2016	Mixed	Kaliningrad	out>in	ARI	PCR	6.5	8	7.5	7.33333	mid	Mixed	FALSE	North West	01.10.2015	30.04.2016	ARI	in and out	Mixed
							2022	multi-target	total	29	319	0.0909091	oct-apr 2016-2017	Mixed	Kaliningrad	out>in	ARI	PCR	6.5	8	7.5	7.33333	mid	Mixed	FALSE	North West	01.10.2016	30.04.2017	ARI	in and out	Mixed
							2022	multi-target	total	23	270	0.0851852	oct-apr 2017-2018	Mixed	Kaliningrad	out>in	ARI	PCR	6.5	8	7.5	7.33333	mid	Mixed	FALSE	North West	01.10.2017	30.04.2018	ARI	in and out	Mixed
							2022	multi-target	total	56	331	0.169184	oct-apr 2018-2019	Mixed	Kaliningrad	out>in	ARI	PCR	6.5	8	7.5	7.33333	mid	Mixed	FALSE	North West	01.10.2018	30.04.2019	ARI	in and out	Mixed
							2022	multi-target	total	26	314	0.0828025	jan-apr 2014	Mixed	St. Petersburg	in>out	ARI	PCR	6.5	8	7.5	7.33333	mid	Mixed	FALSE	North West	01.01.2014	30.04.2014	ARI	in and out	Mixed
							2022	multi-target	total	26	772	0.0336788	oct-apr 2014-2015	Mixed	St. Petersburg	in>out	ARI	PCR	6.5	8	7.5	7.33333	mid	Mixed	FALSE	North West	01.10.2014	30.04.2015	ARI	in and out	Mixed
							2022	multi-target	total	35	612	0.0571895	oct-apr 2015-2016	Mixed	St. Petersburg	in>out	ARI	PCR	6.5	8	7.5	7.33333	mid	Mixed	FALSE	North West	01.10.2015	30.04.2016	ARI	in and out	Mixed
							2022	multi-target	total	25	708	0.0353107	oct-apr 2016-2017	Mixed	St. Petersburg	in>out	ARI	PCR	6.5	8	7.5	7.33333	mid	Mixed	FALSE	North West	01.10.2016	30.04.2017	ARI	in and out	Mixed
							2022	multi-target	total	32	808	0.039604	oct-apr 2017-2018	Mixed	St. Petersburg	in>out	ARI	PCR	6.5	8	7.5	7.33333	mid	Mixed	FALSE	North West	01.10.2017	30.04.2018	ARI	in and out	Mixed
							2022	multi-target	total	30	543	0.0552486	oct-apr 2018-2019	Mixed	St. Petersburg	in>out	ARI	PCR	6.5	8	7.5	7.33333	mid	Mixed	FALSE	North West	01.10.2018	30.04.2019	ARI	in and out	Mixed
							2022	multi-target	total	1	378	0.0026455	jan-apr 2014	Mixed	Lipetsk	1:1 in:out	ARI	PCR	6.5	8	7.5	7.33333	mid	Mixed	FALSE	Center	01.01.2014	30.04.2014	ARI	in and out	Mixed
							2022	multi-target	total	9	493	0.0182556	oct-apr 2014-2015	Mixed	Lipetsk	1:1 in:out	ARI	PCR	6.5	8	7.5	7.33333	mid	Mixed	FALSE	Center	01.10.2014	30.04.2015	ARI	in and out	Mixed
							2022	multi-target	total	16	507	0.0315582	oct-apr 2015-2016	Mixed	Lipetsk	1:1 in:out	ARI	PCR	6.5	8	7.5	7.33333	mid	Mixed	FALSE	Center	01.10.2015	30.04.2016	ARI	in and out	Mixed
							2022	multi-target	total	25	615	0.0406504	oct-apr 2016-2017	Mixed	Lipetsk	1:1 in:out	ARI	PCR	6.5	8	7.5	7.33333	mid	Mixed	FALSE	Center	01.10.2016	30.04.2017	ARI	in and out	Mixed
							2022	multi-target	total	61	584	0.104452	oct-apr 2017-2018	Mixed	Lipetsk	1:1 in:out	ARI	PCR	6.5	8	7.5	7.33333	mid	Mixed	FALSE	Center	01.10.2017	30.04.2018	ARI	in and out	Mixed
							2022	multi-target	total	61	359	0.169916	oct-apr 2018-2019	Mixed	Lipetsk	1:1 in:out	ARI	PCR	6.5	8	7.5	7.33333	mid	Mixed	FALSE	Center	01.10.2018	30.04.2019	ARI	in and out	Mixed
							2022	multi-target	total	26	431	0.0603248	jan-apr 2014	Mixed	Chita	in>out	ARI	PCR	6.5	8	7.5	7.33333	mid	Mixed	FALSE	Far East	01.01.2014	30.04.2014	ARI	in and out	Mixed
							2022	multi-target	total	19	714	0.0266106	oct-apr 2014-2015	Mixed	Chita	in>out	ARI	PCR	6.5	8	7.5	7.33333	mid	Mixed	FALSE	Far East	01.10.2014	30.04.2015	ARI	in and out	Mixed
							2022	multi-target	total	24	773	0.0310479	oct-apr 2015-2016	Mixed	Chita	in>out	ARI	PCR	6.5	8	7.5	7.33333	mid	Mixed	FALSE	Far East	01.10.2015	30.04.2016	ARI	in and out	Mixed
							2022	multi-target	total	18	811	0.0221948	oct-apr 2016-2017	Mixed	Chita	in>out	ARI	PCR	6.5	8	7.5	7.33333	mid	Mixed	FALSE	Far East	01.10.2016	30.04.2017	ARI	in and out	Mixed
							2022	multi-target	total	38	825	0.0460606	oct-apr 2017-2018	Mixed	Chita	in>out	ARI	PCR	6.5	8	7.5	7.33333	mid	Mixed	FALSE	Far East	01.10.2017	30.04.2018	ARI	in and out	Mixed
							2022	multi-target	total	29	609	0.047619	oct-apr 2018-2019	Mixed	Chita	in>out	ARI	PCR	6.5	8	7.5	7.33333	mid	Mixed	FALSE	Far East	01.10.2018	30.04.2019	ARI	in and out	Mixed
							2022	multi-target	total	0	351	0	jan-apr 2014	Mixed	Vladivostok	out>in	ARI	PCR	6.5	8	7.5	7.33333	mid	Mixed	FALSE	Far East	01.01.2014	30.04.2014	ARI	in and out	Mixed
							2022	multi-target	total	13	718	0.0181058	oct-apr 2014-2015	Mixed	Vladivostok	out>in	ARI	PCR	6.5	8	7.5	7.33333	mid	Mixed	FALSE	Far East	01.10.2014	30.04.2015	ARI	in and out	Mixed
							2022	multi-target	total	5	792	0.00631313	oct-apr 2015-2016	Mixed	Vladivostok	out>in	ARI	PCR	6.5	8	7.5	7.33333	mid	Mixed	FALSE	Far East	01.10.2015	30.04.2016	ARI	in and out	Mixed
							2022	multi-target	total	29	1027	0.0282376	oct-apr 2016-2017	Mixed	Vladivostok	out>in	ARI	PCR	6.5	8	7.5	7.33333	mid	Mixed	FALSE	Far East	01.10.2016	30.04.2017	ARI	in and out	Mixed
							2022	multi-target	total	44	998	0.0440882	oct-apr 2017-2018	Mixed	Vladivostok	out>in	ARI	PCR	6.5	8	7.5	7.33333	mid	Mixed	FALSE	Far East	01.10.2017	30.04.2018	ARI	in and out	Mixed
							2022	multi-target	total	28	879	0.0318544	oct-apr 2018-2019	Mixed	Vladivostok	out>in	ARI	PCR	6.5	8	7.5	7.33333	mid	Mixed	FALSE	Far East	01.10.2018	30.04.2019	ARI	in and out	Mixed
							2022	multi-target	total	14	77	0.181818	jan-apr 2014	Mixed	Khabarovsk	out	ARI	PCR	6.5	8	7.5	7.33333	mid	Mixed	FALSE	Far East	01.01.2014	30.04.2014	ARI	in and out	Mixed
							2022	multi-target	total	5	49	0.102041	oct-apr 2014-2015	Mixed	Khabarovsk	out	ARI	PCR	6.5	8	7.5	7.33333	mid	Mixed	FALSE	Far East	01.10.2014	30.04.2015	ARI	in and out	Mixed
							2022	multi-target	total	7	57	0.122807	oct-apr 2015-2016	Mixed	Khabarovsk	out	ARI	PCR	6.5	8	7.5	7.33333	mid	Mixed	FALSE	Far East	01.10.2015	30.04.2016	ARI	in and out	Mixed
							2022	multi-target	total	7	90	0.0777778	oct-apr 2016-2017	Mixed	Khabarovsk	out	ARI	PCR	6.5	8	7.5	7.33333	mid	Mixed	FALSE	Far East	01.10.2016	30.04.2017	ARI	in and out	Mixed
							2022	multi-target	total	4	92	0.0434783	oct-apr 2017-2018	Mixed	Khabarovsk	out	ARI	PCR	6.5	8	7.5	7.33333	mid	Mixed	FALSE	Far East	01.10.2017	30.04.2018	ARI	in and out	Mixed
							2022	multi-target	total	10	76	0.131579	oct-apr 2018-2019	Mixed	Khabarovsk	out	ARI	PCR	6.5	8	7.5	7.33333	mid	Mixed	FALSE	Far East	01.10.2018	30.04.2019	ARI	in and out	Mixed
Age-Specific Etiology of Severe Acute Respiratory Infections and Influenza Vaccine Effectivity in Prevention of Hospitalization in Russia, 2018-2019 Season	Anna Sominina	Age-Specific Etiology of Severe Acute Respiratory Infections and Influenza Vaccine Effectivity in Prevention of Hospitalization in Russia, 2018-2019 Season	Anna Sominina, Daria Danilenko, Andrey Komissarov, Maria Pisareva, Tamila Musaeva, Mikhail Bakaev, Olga Afanasieva, Kirill Stolyarov, Elizaveta Smorodintseva, Elena Rozhkova, Elena Obraztsova, Elena Dondurey, Dmitry Guzhov, Veronica Timonina, Ekaterina Golovacheva, Olga Kurskaya, Alexander Shestopalov, Svetlana Smirnova, Alexander Alimov, Dmitry Lioznov		34734387	10.1007/s44197-021-00009-1	2021	multi-target	total	251	1218	0.206076	dec-may 2018-2019	< 2 y	St. Petersburg,Ekaterinburg,Novosibirsk	in	ARI	PCR	9	9	8.5	8.83333	good	Infants+Toddlers	TRUE	Russia	01.12.2018	31.05.2019	ARI	in	Mixed
							2021	multi-target	total	74	577	0.12825	dec-may 2018-2019	3-6 y	St. Petersburg,Ekaterinburg,Novosibirsk	in	ARI	PCR	9	9	8.5	8.83333	good	Broad early childhood	FALSE	Russia	01.12.2018	31.05.2019	ARI	in	Mixed
							2021	multi-target	total	8	262	0.0305344	dec-may 2018-2019	7-14 y	St. Petersburg,Ekaterinburg,Novosibirsk	in	ARI	PCR	9	9	8.5	8.83333	good	School age	FALSE	Russia	01.12.2018	31.05.2019	ARI	in	Mixed
							2021	multi-target	total	1	74	0.0135135	dec-may 2018-2019	15-17 y	St. Petersburg,Ekaterinburg,Novosibirsk	in	ARI	PCR	9	9	8.5	8.83333	good	School age	FALSE	Russia	01.12.2018	31.05.2019	ARI	in	Mixed
							2021	multi-target	total	10	823	0.0121507	dec-may 2018-2019	18-64 y	St. Petersburg,Ekaterinburg,Novosibirsk	in	ARI	PCR	9	9	8.5	8.83333	good	Adults	FALSE	Russia	01.12.2018	31.05.2019	ARI	in	Mixed
							2021	multi-target	total	3	103	0.0291262	dec-may 2018-2019	> 64 y	St. Petersburg,Ekaterinburg,Novosibirsk	in	ARI	PCR	9	9	8.5	8.83333	good	Older adults	FALSE	Russia	01.12.2018	31.05.2019	ARI	in	Mixed
Circulation and Codetections of Influenza Virus, SARS-CoV-2, Respiratory Syncytial Virus, Rhinovirus, Adenovirus, Bocavirus, and Other Respiratory Viruses During 2022-2023 Season in Latvia	Inara Kampenusa	Circulation and Codetections of Influenza Virus, SARS-CoV-2, Respiratory Syncytial Virus, Rhinovirus, Adenovirus, Bocavirus, and Other Respiratory Viruses During 2022-2023 Season in Latvia	Inara Kampenusa, Baiba Niedre-Otomere, Julija Trofimova, Ilva Pole, Gatis Pakarna, Oksana Savicka, Sergejs Nikisins		39599765	10.3390/v16111650	2024	multi-target	total	259	4814	0.0538014	dec-apr 2022-2023	Mixed	Latvia	in and out	ARI	PCR	9	8.5	8.5	8.66667	good	Mixed	FALSE	Latvia	01.12.2022	30.04.2023	ARI	in and out	Mixed
Epidemiological changes of acute respiratory infections in children: A single-center experience after COVID-19 lockdown	Indrė Stacevičienė	Epidemiological changes of acute respiratory infections in children: A single-center experience after COVID-19 lockdown	Indrė Stacevičienė, Inga Ivaškevičienė, Sigita Burokienė, Aušra Steponavičienė, Daiva Vaičiūnienė, Gabrielė Tarutytė, Augustina Jankauskienė		38578794	10.1371/journal.pone.0300877	2024	multi-target	total	431	4876	0.0883921	oct-apr 2021-2022	< 18 y	Vilnus	in	ARI	PCR	8.5	6.5	6.5	7.16667	mid	Broad children	FALSE	Lithuania	01.10.2021	30.04.2022	ARI	in	< 18 y
							2024	multi-target	total	590	2138	0.275959	oct-apr 2022-2023	< 18 y	Vilnus	in	ARI	PCR	8.5	6.5	6.5	7.16667	mid	Broad children	FALSE	Lithuania	01.10.2022	30.04.2023	ARI	in	< 18 y
							2024	multi-target	"+SARS-CoV-2"	4	4876	0.000820345	oct-apr 2021-2022	< 18 y	Vilnus	in	ARI	PCR	8.5	6.5	6.5	7.16667	mid	Broad children	FALSE	Lithuania	01.10.2021	30.04.2022	ARI	in	< 18 y
							2024	multi-target	"+Infl"	2	4876	0.000410172	oct-apr 2021-2022	< 18 y	Vilnus	in	ARI	PCR	8.5	6.5	6.5	7.16667	mid	Broad children	FALSE	Lithuania	01.10.2021	30.04.2022	ARI	in	< 18 y
							2024	multi-target	"+SARS-CoV-2"	8	2138	0.00374181	oct-apr 2022-2023	< 18 y	Vilnus	in	ARI	PCR	8.5	6.5	6.5	7.16667	mid	Broad children	FALSE	Lithuania	01.10.2022	30.04.2023	ARI	in	< 18 y
							2024	multi-target	"+Infl"	40	2138	0.0187091	oct-apr 2022-2023	< 18 y	Vilnus	in	ARI	PCR	8.5	6.5	6.5	7.16667	mid	Broad children	FALSE	Lithuania	01.10.2022	30.04.2023	ARI	in	< 18 y
EPIDEMIOLOGY OF RESPIRATORY PATHOGENS IN CHILDREN WITH ACUTE RESPIRATORY TRACT INFECTION IN UKRAINE DURING 2018-2020 YEARS	Viktoriia E Khomenko	EPIDEMIOLOGY OF RESPIRATORY PATHOGENS IN CHILDREN WITH ACUTE RESPIRATORY TRACT INFECTION IN UKRAINE DURING 2018-2020 YEARS	Viktoriia E Khomenko, Oksana V Iemets, Oleksandr P Volosovets, Sergii P Kryvopustov, Mariia V Kryvopustova, Olena V Mozyrska		34159925		2021	multi-target	total	64	487	0.131417	oct-mar 2018-2020	< 18 y	Kyiv	in	ARI	PCR	8.5	7.5	7.5	7.83333	good	Broad children	FALSE	Ukraine	01.10.2018	31.03.2020	ARI	in	< 18 y
Epidemiology of respiratory syncytial virus in children ≤2 years of age hospitalized with lower respiratory tract infections in the Russian Federation: a prospective, multicenter study	Vladimir Tatochenko	Epidemiology of respiratory syncytial virus in children ≤2 years of age hospitalized with lower respiratory tract infections in the Russian Federation: a prospective, multicenter study	Vladimir Tatochenko, Vasily Uchaikin, Aleksandr Gorelov, Konstantin Gudkov, Andrew Campbell, Gregory Schulz, Rebecca Prahl, Gerard Notario		21042555	10.2147/CLEP.S12279	2010	mono-target	total	151	362	0.417127	sep-apr 2008-2009	< 2 y	Moscow	in	LRTI	ICT (LFIA)	7.5	8	7.5	7.66667	good	Infants+Toddlers	FALSE	Center	01.09.2008	30.04.2009	LRTI	in	< 18 y
							2010	mono-target	total	19	50	0.38	sep-apr 2008-2009	< 2 y	St. Petersburg	in	LRTI	ICT (LFIA)	7.5	8	7.5	7.66667	good	Infants+Toddlers	FALSE	North West	01.09.2008	30.04.2009	LRTI	in	< 18 y
							2010	mono-target	total	27	107	0.252336	sep-apr 2008-2009	< 2 y	Tomsk	in	LRTI	ICT (LFIA)	7.5	8	7.5	7.66667	good	Infants+Toddlers	FALSE	Siberia	01.09.2008	30.04.2009	LRTI	in	< 18 y
Genetic Diversity of the Human Adenovirus C Isolated from Hospitalized Children in Russia (2019-2022)	Olga G Kurskaya	Genetic Diversity of the Human Adenovirus C Isolated from Hospitalized Children in Russia (2019-2022)	Olga G Kurskaya, Elena A Prokopyeva, Nikita A Dubovitskiy, Mariya V Solomatina, Ivan A Sobolev, Anastasiya A Derko, Alina R Nokhova, Angelika V Anoshina, Natalya V Leonova, Olga A Simkina, Tatyana V Komissarova, Alexey E Tupikin, Marsel R Kabilov, Alexander M Shestopalov, Kirill A Sharshov		38543752	10.3390/v16030386	2024	multi-target	total	164	593	0.27656	nov-apr 2019-2020	< 3 y	Novosibirsk	in	ARI	PCR	9	9	9	9	good	Infants+Toddlers	FALSE	Siberia	01.11.2019	30.04.2020	ARI	in	< 18 y
							2024	multi-target	total	58	298	0.194631	nov-apr 2019-2020	3-6 y	Novosibirsk	in	ARI	PCR	9	9	9	9	good	Preschoolers	TRUE	Siberia	01.11.2019	30.04.2020	ARI	in	< 18 y
							2024	multi-target	total	8	197	0.0406091	nov-apr 2019-2020	7-17 y	Novosibirsk	in	ARI	PCR	9	9	9	9	good	School age	FALSE	Siberia	01.11.2019	30.04.2020	ARI	in	< 18 y
							2024	multi-target	total	1	648	0.00154321	nov-apr 2020-2021	< 3 y	Novosibirsk	in	ARI	PCR	9	9	9	9	good	Infants+Toddlers	FALSE	Siberia	01.11.2020	30.04.2021	ARI	in	< 18 y
							2024	multi-target	total	2	336	0.00595238	nov-apr 2020-2021	3-6 y	Novosibirsk	in	ARI	PCR	9	9	9	9	good	Preschoolers	TRUE	Siberia	01.11.2020	30.04.2021	ARI	in	< 18 y
							2024	multi-target	total	0	146	0	nov-apr 2020-2021	7-17 y	Novosibirsk	in	ARI	PCR	9	9	9	9	good	School age	FALSE	Siberia	01.11.2020	30.04.2021	ARI	in	< 18 y
							2024	multi-target	total	149	595	0.25042	oct-apr 2021-2022	< 3 y	Novosibirsk	in	ARI	PCR	9	9	9	9	good	Infants+Toddlers	FALSE	Siberia	01.11.2021	30.04.2022	ARI	in	< 18 y
							2024	multi-target	total	39	218	0.178899	oct-apr 2021-2022	3-6 y	Novosibirsk	in	ARI	PCR	9	9	9	9	good	Preschoolers	TRUE	Siberia	01.11.2021	30.04.2022	ARI	in	< 18 y
							2024	multi-target	total	9	159	0.0566038	oct-apr 2021-2022	7-17 y	Novosibirsk	in	ARI	PCR	9	9	9	9	good	School age	FALSE	Siberia	01.11.2021	30.04.2022	ARI	in	< 18 y
Molecular epidemiology of human respiratory syncytial virus over three consecutive seasons in Latvia	Reinis Balmaks	Molecular epidemiology of human respiratory syncytial virus over three consecutive seasons in Latvia	Reinis Balmaks, Irina Ribakova, Dace Gardovska, Andris Kazaks		24301088	10.1002/jmv.23855	2014	mono-target	total	23	69	0.333333	jul-jun 2009-2010	< 2 y	Latvia	in	ARI	PCR	9	8.5	7.5	8.33333	good	Infants+Toddlers	FALSE	Latvia	01.07.2009	30.06.2010	ARI	in	< 18 y
							2014	mono-target	total	38	67	0.567164	jul-jun 2010-2011	< 2 y	Latvia	in	ARI	PCR	9	8.5	7.5	8.33333	good	Infants+Toddlers	FALSE	Latvia	01.07.2009	30.06.2010	ARI	in	< 18 y
							2014	mono-target	total	27	71	0.380282	jul-jun 2011-2012	< 2 y	Latvia	in	ARI	PCR	9	8.5	7.5	8.33333	good	Infants+Toddlers	FALSE	Latvia	01.07.2009	30.06.2010	ARI	in	< 18 y
Molecular epidemiology of respiratory syncytial virus during the 2009-2010 season in Latvia	Reinis Balmaks	Molecular epidemiology of respiratory syncytial virus during the 2009-2010 season in Latvia	Reinis Balmaks, Irina Ribakova, Dace Gardovska, Andris Kazaks		23275128	10.1007/s00705-012-1586-2	2013	mono-target	total	23	69	0.333333	may-jul 2009-2010	2-24 m	Latvia	in	LRTI	PCR	7	6.5	8.5	7.33333	mid	Infants+Toddlers	FALSE	Latvia	01.05.2009	31.07.2010	LRTI	in	< 18 y
Respiratory syncytial and influenza virus detecting rapid tests in children younger than 5 years of age in Armenia	Hrachuhi Ghazaryan	Respiratory syncytial and influenza virus detecting rapid tests in children younger than 5 years of age in Armenia	Hrachuhi Ghazaryan, Ara Babloyan, Ashot Sarkissian, Karapet Davtyan, Christoph Berger		32049670	10.3855/jidc.11386	2019	multi-target	total	83	393	0.211196	nov-apr 2013-2014	< 1 y	Yerevan	in	ARI	ICT (LFIA)	8	7.5	8	7.83333	good	Infants	FALSE	Armenia	01.11.2013	30.04.2014	ARI	in	< 18 y
							2019	multi-target	total	186	401	0.46384	nov-apr 2013-2014	1-5 y	Yerevan	in	ARI	ICT (LFIA)	8	7.5	8	7.83333	good	Broad early childhood	FALSE	Armenia	01.11.2013	30.04.2014	ARI	in	< 18 y
Weekly Bulletin on Respiratory Syncytial Virus (RSV) Infection	Smorodintsev Research Institute of Influenza	Weekly Bulletin on Respiratory Syncytial Virus (RSV) Infection	Smorodintsev Research Institute of Influenza	https://www.influenza.spb.ru/surveillance/rsv-bulletin/				mono-target	total	572	4933	0.115954	2022	< 3 y	Russia	in and out	ARI	PCR	NA	NA	NA			Infants+Toddlers	FALSE	Russia	01.05.2022	31.12.2022	ARI	in and out	Mixed
								mono-target	total	183	3303	0.0554042	2022	3-6 y	Russia	in and out	ARI	PCR	NA	NA	NA			Preschoolers	TRUE	Russia	01.05.2022	31.12.2022	ARI	in and out	Mixed
								mono-target	total	56	3254	0.0172096	2022	7-14 y	Russia	in and out	ARI	PCR	NA	NA	NA			School age	TRUE	Russia	01.05.2022	31.12.2022	ARI	in and out	Mixed
								mono-target	total	128	11814	0.0108346	2022	> 14	Russia	in and out	ARI	PCR	NA	NA	NA			Adults	TRUE	Russia	01.05.2022	31.12.2022	ARI	in and out	Mixed
								mono-target	total	851	12403	0.0686124	2023	< 3 y	Russia	in and out	ARI	PCR	NA	NA	NA			Infants+Toddlers	FALSE	Russia	01.01.2023	31.12.2023	ARI	in and out	Mixed
								mono-target	total	221	8664	0.0255078	2023	3-6 y	Russia	in and out	ARI	PCR	NA	NA	NA			Preschoolers	TRUE	Russia	01.01.2023	31.12.2023	ARI	in and out	Mixed
								mono-target	total	100	11590	0.00862813	2023	7-14 y	Russia	in and out	ARI	PCR	NA	NA	NA			School age	TRUE	Russia	01.01.2023	31.12.2023	ARI	in and out	Mixed
								mono-target	total	360	58142	0.00619174	2023	> 14	Russia	in and out	ARI	PCR	NA	NA	NA			Adults	TRUE	Russia	01.01.2023	31.12.2023	ARI	in and out	Mixed
								mono-target	total	1897	31128	0.0609419	2024	< 3 y	Russia	in and out	ARI	PCR	NA	NA	NA			Infants+Toddlers	FALSE	Russia	01.01.2024	31.12.2024	ARI	in and out	Mixed
								mono-target	total	594	23103	0.0257109	2024	3-6 y	Russia	in and out	ARI	PCR	NA	NA	NA			Preschoolers	TRUE	Russia	01.01.2024	31.12.2024	ARI	in and out	Mixed
								mono-target	total	352	34085	0.0103271	2024	7-14 y	Russia	in and out	ARI	PCR	NA	NA	NA			School age	TRUE	Russia	01.01.2024	31.12.2024	ARI	in and out	Mixed
								mono-target	total	675	149232	0.00452316	2024	> 14	Russia	in and out	ARI	PCR	NA	NA	NA			Adults	TRUE	Russia	01.01.2024	31.12.2024	ARI	in and out	Mixed
								mono-target	total	2633	40853	0.0644506	2025	< 3 y	Russia	in and out	ARI	PCR	NA	NA	NA			Infants+Toddlers	FALSE	Russia	01.01.2025	30.11.2025	ARI	in and out	Mixed
								mono-target	total	1058	34419	0.0307388	2025	3-6 y	Russia	in and out	ARI	PCR	NA	NA	NA			Preschoolers	TRUE	Russia	01.01.2025	30.11.2025	ARI	in and out	Mixed
								mono-target	total	477	45846	0.0104044	2025	7-14 y	Russia	in and out	ARI	PCR	NA	NA	NA			School age	TRUE	Russia	01.01.2025	30.11.2025	ARI	in and out	Mixed
								mono-target	total	1327	170219	0.00779584	2025	> 14	Russia	in and out	ARI	PCR	NA	NA	NA			Adults	TRUE	Russia	01.01.2025	30.11.2025	ARI	in and out	Mixed
Serodiagnosis of acute respiratory infections in children in Georgia	I Chkhaidze	Serodiagnosis of acute respiratory infections in children in Georgia	I Chkhaidze, N Manjavidze, K Nemsadze		16877849	10.1007/BF02759919	2006	multi-target	total	35	808	0.0433168	1997-2003	< 16 y	Georgia	in	ARI	single sample IgM	7	6	7	6.66667	mid	Broad children	FALSE	Georgia	01.01.1997	31.12.2003	ARI	in	< 18 y
Severe Acute Respiratory Infection (SARI) sentinel surveillance in the country of Georgia, 2015-2017	Giorgi Chakhunashvili,	Severe Acute Respiratory Infection (SARI) sentinel surveillance in the country of Georgia, 2015-2017	Giorgi Chakhunashvili, Abram L Wagner, Laura E Power, Cara B Janusz, Ann Machablishvili, Irakli Karseladze, Olgha Tarkhan-Mouravi, Khatuna Zakhashvili, Paata Imnadze, Gregory C Gray, Benjamin Anderson, Matthew L Boulton		30059540	10.1371/journal.pone.0201497	2018	multi-target	total	182	356	0.511236	sep-mar 2015-2017	< 1 y	Georgia:Tbilisi,Kutaisi	in	SARI	PCR	9	9	8.5	8.83333	good	Infants	FALSE	Georgia	01.09.2015	31.03.2017	SARI	in	Mixed
							2018	multi-target	total	139	449	0.309577	sep-mar 2015-2017	1-4 y	Georgia:Tbilisi,Kutaisi	in	SARI	PCR	9	9	8.5	8.83333	good	Toddlers	TRUE	Georgia	01.09.2015	31.03.2017	SARI	in	Mixed
							2018	multi-target	total	23	232	0.0991379	sep-mar 2015-2017	5-14 y	Georgia:Tbilisi,Kutaisi	in	SARI	PCR	9	9	8.5	8.83333	good	School age	TRUE	Georgia	01.09.2015	31.03.2017	SARI	in	Mixed
							2018	multi-target	total	5	165	0.030303	sep-mar 2015-2017	15-29 y	Georgia:Tbilisi,Kutaisi	in	SARI	PCR	9	9	8.5	8.83333	good	Adults	TRUE	Georgia	01.09.2015	31.03.2017	SARI	in	Mixed
							2018	multi-target	total	8	262	0.0305344	sep-mar 2015-2017	30-64 y	Georgia:Tbilisi,Kutaisi	in	SARI	PCR	9	9	8.5	8.83333	good	Adults	FALSE	Georgia	01.09.2015	31.03.2017	SARI	in	Mixed
							2018	multi-target	total	3	150	0.02	sep-mar 2015-2017	> 64 y	Georgia:Tbilisi,Kutaisi	in	SARI	PCR	9	9	8.5	8.83333	good	Older adults	FALSE	Georgia	01.09.2015	31.03.2017	SARI	in	Mixed
Spread of Pathogens Causing Respiratory Viral Diseases Before and During CoVID-19 Pandemic in Kazakhstan	Nailya Klivleyeva	Spread of Pathogens Causing Respiratory Viral Diseases Before and During CoVID-19 Pandemic in Kazakhstan	Nailya Klivleyeva, Galina Lukmanova, Tatyana Glebova, Mira Shamenova, Nuray Ongarbayeva, Nurbol Saktaganov, Assem Baimukhametova, Sagadat Baiseiit, Dariya Ismagulova, Gulmira Kassymova, Almagul Rachimbayeva, Ardak Murzagaliyeva, Gulzakira Xetayeva, Rauna Isabayeva, Madisha Sagatova		37168842	10.1007/s12088-023-01064-x	2023	multi-target	total	201	1602	0.125468	2018	Mixed	Kazakhstan:Qostanai,Aqmola,Pavlodar,East Kazahstan Region,Almaty,Jambyl,Qyzylorda,South Kazakstan Region,Magystau,Atyrau,West Kazakstan Region,Karaganda	in and out	ARI	PCR	8.5	8.5	9	8.66667	good	Mixed	FALSE	Kazakhstan	01.01.2018	31.12.2018	ARI	in and out	Mixed
							2023	multi-target	total	214	1309	0.163484	2019	Mixed	Kazakhstan:Qostanai,Aqmola,Pavlodar,East Kazahstan Region,Almaty,Jambyl,Qyzylorda,South Kazakstan Region,Magystau,Atyrau,West Kazakstan Region,Karaganda	in and out	ARI	PCR	8.5	8.5	9	8.66667	good	Mixed	FALSE	Kazakhstan	01.01.2019	31.12.2019	ARI	in and out	Mixed
							2023	multi-target	total	22	806	0.0272953	2020	Mixed	Kazakhstan:Qostanai,Aqmola,Pavlodar,East Kazahstan Region,Almaty,Jambyl,Qyzylorda,South Kazakstan Region,Magystau,Atyrau,West Kazakstan Region,Karaganda	in and out	ARI	PCR	8.5	8.5	9	8.66667	good	Mixed	FALSE	Kazakhstan	01.01.2020	31.12.2020	ARI	in and out	Mixed
							2023	multi-target	total	14	581	0.0240964	2021	Mixed	Kazakhstan:Qostanai,Aqmola,Pavlodar,East Kazahstan Region,Almaty,Jambyl,Qyzylorda,South Kazakstan Region,Magystau,Atyrau,West Kazakstan Region,Karaganda	in and out	ARI	PCR	8.5	8.5	9	8.66667	good	Mixed	FALSE	Kazakhstan	01.01.2021	31.12.2021	ARI	in and out	Mixed
							2023	multi-target	total	13	414	0.031401	2022	Mixed	Kazakhstan:Qostanai,Aqmola,Pavlodar,East Kazahstan Region,Almaty,Jambyl,Qyzylorda,South Kazakstan Region,Magystau,Atyrau,West Kazakstan Region,Karaganda	in and out	ARI	PCR	8.5	8.5	9	8.66667	good	Mixed	FALSE	Kazakhstan	01.01.2022	31.12.2022	ARI	in and out	Mixed
Viral etiology of acute respiratory infections in hospitalized children in Novosibirsk City, Russia (2013 - 2017)	Olga Kurskaya	Viral etiology of acute respiratory infections in hospitalized children in Novosibirsk City, Russia (2013 - 2017)	Olga Kurskaya, Tatyana Ryabichenko, Natalya Leonova, Weifeng Shi, Hongtao Bi, Kirill Sharshov, Eugenia Kazachkova, Ivan Sobolev, Elena Prokopyeva, Tatiana Kartseva, Alexander Alekseev, Alexander Shestopalov		30226876	10.1371/journal.pone.0200117	2018	multi-target	total	114	325	0.350769	oct-apr 2013-2017	< 1 y	Novosibirsk	in	ARI	PCR	9	9	9	9	good	Infants	FALSE	Siberia	01.11.2013	30.04.2017	ARI	in	< 18 y
							2018	multi-target	total	182	674	0.27003	oct-apr 2013-2017	1-3 y	Novosibirsk	in	ARI	PCR	9	9	9	9	good	Toddlers	TRUE	Siberia	01.11.2013	30.04.2017	ARI	in	< 18 y
							2018	multi-target	total	39	259	0.150579	oct-apr 2013-2017	4-6 y	Novosibirsk	in	ARI	PCR	9	9	9	9	good	Preschoolers	TRUE	Siberia	01.11.2013	30.04.2017	ARI	in	< 18 y
							2018	multi-target	total	18	302	0.0596026	oct-apr 2013-2017	7-17 y	Novosibirsk	in	ARI	PCR	9	9	9	9	good	School age	FALSE	Siberia	01.11.2013	30.04.2017	ARI	in	< 18 y
Virological and genetic characteristics of human respiratory syncytial viruses isolated in Russia, 2017-2018	Elena Alexandrovna Prokopyeva	Virological and genetic characteristics of human respiratory syncytial viruses isolated in Russia, 2017-2018	Elena Alexandrovna Prokopyeva, Olga Grigoryevna Kurskaya, Mariya Vladimirovna Solomatina, Ivan Andreevich Sobolev, Tereza Araevna Saroyan, Nikita Artemyevich Dubovitskiy, Anastasiya Alexandrovna Derko, Peter Mikchailovich Kozhin, Tatyana Yurievna Alikina, Marsel Rasimovich Kabilov, Alexander Mikchailovich Shestopalov, Kirill Alexandrovich Sharshov			10.3855/jidc.17462	2023	multi-target	total	166	471	0.352442	oct-mar 2017-2018	< 15 y	Novosibirsk	in	ARI	PCR	9	7.5	8	8.16667	good	Broad children	FALSE	Siberia	01.10.2017	31.03.2018	ARI	in	< 18 y
Weekly Electronic Bulletin, Epidemiological Situation on the Incidence of ARVI and Influenza in the Republic of Kazakhstan		Weekly Electronic Bulletin, Epidemiological Situation on the Incidence of ARVI and Influenza in the Republic of Kazakhstan		https://rk-ncph.kz/resources/situation/weekly-orvy				multi-target	total	0	407	0	2020	Mixed	Kazakhstan	in and out	ARI	PCR	NA	NA	NA			Mixed	FALSE	Kazakhstan	01.10.2020	31.12.2020	ARI	in and out	Mixed
								multi-target	total	78	3106	0.0251127	2021	Mixed	Kazakhstan	in and out	ARI	PCR	NA	NA	NA			Mixed	FALSE	Kazakhstan	01.01.2021	31.12.2021	ARI	in and out	Mixed
								multi-target	total	158	5165	0.0305905	2022	Mixed	Kazakhstan	in and out	ARI	PCR	NA	NA	NA			Mixed	FALSE	Kazakhstan	01.01.2022	31.12.2022	ARI	in and out	Mixed
								multi-target	total	234	7796	0.0300154	2023	Mixed	Kazakhstan	in and out	ARI	PCR	NA	NA	NA			Mixed	FALSE	Kazakhstan	01.01.2023	31.12.2023	ARI	in and out	Mixed
								multi-target	total	214	3695	0.0579161	2024	Mixed	Kazakhstan	in and out	ARI	PCR	NA	NA	NA			Mixed	FALSE	Kazakhstan	01.01.2024	31.12.2024	ARI	in and out	Mixed
								multi-target	total	161	5414	0.0297377	2025	Mixed	Kazakhstan	in and out	ARI	PCR	NA	NA	NA			Mixed	FALSE	Kazakhstan	01.01.2025	30.11.2025	ARI	in and out	Mixed
Impact of COVID-19 pandemic on the etiology and severity of respiratory viral infections in children	A. А. Sominina	Влияние пандемии COVID-19 на этиологию и тяжесть респираторных вирусных инфекций у детей	А.А. Соминина, Д.М. Даниленко, А.Б. Комиссаров, А.В. Фадеев, К.С. Комиссарова, М.М. Писарева, Т.Д. Мусаева, В.А. Едер, Т.П. Леванюк, К.А. Столяров, В.З. Кривицкая, Е.Р. Петрова, О.И. Афанасьева, В.С. Тимонина, Е.В. Образцова, Е.Г. Головачева, Е.А. Дондурей, Е.В. Леленкова, О.Г. Курская, А.М. Шестопалов, Д.А Лиознов			10.36233/0507-4088-313	2025	multi-target	total	326	1218	0.2676518883	2018-2019	< 3 y	Russia:St. Petersburg,Ekaterinburg,Novosibirsk	in	SARI	PCR	8.5	8.5	8.5	8.5	good	Infants+Toddlers	FALSE	Russia	2018-01-01	2019-12-31	SARI	in	< 18 y
							2025	multi-target	total	95	577	0.164644714	2018-2019	3-6 y	Russia:St. Petersburg,Ekaterinburg,Novosibirsk	in	SARI	PCR	8.5	8.5	8.5	8.5	good	Preschoolers	TRUE	Russia	2018-01-01	2019-12-31	SARI	in	< 18 y
							2025	multi-target	total	16	336	0.04761904762	2018-2019	7-17 y	Russia:St. Petersburg,Ekaterinburg,Novosibirsk	in	SARI	PCR	8.5	8.5	8.5	8.5	good	School age	FALSE	Russia	2018-01-01	2019-12-31	SARI	in	< 18 y
							2025	multi-target	total	305	1186	0.2571669477	2019-2020	< 3 y	Russia:St. Petersburg,Ekaterinburg,Novosibirsk	in	SARI	PCR	8.5	8.5	8.5	8.5	good	Infants+Toddlers	FALSE	Russia	2019-01-01	2020-12-31	SARI	in	< 18 y
							2025	multi-target	total	98	723	0.1355463347	2019-2020	3-6 y	Russia:St. Petersburg,Ekaterinburg,Novosibirsk	in	SARI	PCR	8.5	8.5	8.5	8.5	good	Preschoolers	TRUE	Russia	2019-01-01	2020-12-31	SARI	in	< 18 y
							2025	multi-target	total	21	649	0.03235747304	2019-2020	7-17 y	Russia:St. Petersburg,Ekaterinburg,Novosibirsk	in	SARI	PCR	8.5	8.5	8.5	8.5	good	School age	FALSE	Russia	2019-01-01	2020-12-31	SARI	in	< 18 y
							2025	multi-target	total	20	1199	0.01668056714	2020-2021	< 3 y	Russia:St. Petersburg,Ekaterinburg,Novosibirsk	in	SARI	PCR	8.5	8.5	8.5	8.5	good	Infants+Toddlers	FALSE	Russia	2020-01-01	2021-12-31	SARI	in	< 18 y
							2025	multi-target	total	8	649	0.01232665639	2020-2021	3-6 y	Russia:St. Petersburg,Ekaterinburg,Novosibirsk	in	SARI	PCR	8.5	8.5	8.5	8.5	good	Preschoolers	TRUE	Russia	2020-01-01	2021-12-31	SARI	in	< 18 y
							2025	multi-target	total	1	369	0.0027100271	2020-2021	7-17 y	Russia:St. Petersburg,Ekaterinburg,Novosibirsk	in	SARI	PCR	8.5	8.5	8.5	8.5	good	School age	FALSE	Russia	2020-01-01	2021-12-31	SARI	in	< 18 y
							2025	multi-target	total	235	1788	0.1314317673	2021-2022	< 3 y	Russia:St. Petersburg,Ekaterinburg,Novosibirsk	in	SARI	PCR	8.5	8.5	8.5	8.5	good	Infants+Toddlers	FALSE	Russia	2021-01-01	2022-12-31	SARI	in	< 18 y
							2025	multi-target	total	47	678	0.06932153392	2021-2022	3-6 y	Russia:St. Petersburg,Ekaterinburg,Novosibirsk	in	SARI	PCR	8.5	8.5	8.5	8.5	good	Preschoolers	TRUE	Russia	2021-01-01	2022-12-31	SARI	in	< 18 y
							2025	multi-target	total	12	567	0.02116402116	2021-2022	7-17 y	Russia:St. Petersburg,Ekaterinburg,Novosibirsk	in	SARI	PCR	8.5	8.5	8.5	8.5	good	School age	FALSE	Russia	2021-01-01	2022-12-31	SARI	in	< 18 y
							2025	multi-target	total	465	1930	0.2409326425	2022-2023	< 3 y	Russia:St. Petersburg,Ekaterinburg,Novosibirsk	in	SARI	PCR	8.5	8.5	8.5	8.5	good	Infants+Toddlers	FALSE	Russia	2022-01-01	2023-12-31	SARI	in	< 18 y
							2025	multi-target	total	96	791	0.1213653603	2022-2023	3-6 y	Russia:St. Petersburg,Ekaterinburg,Novosibirsk	in	SARI	PCR	8.5	8.5	8.5	8.5	good	Preschoolers	TRUE	Russia	2022-01-01	2023-12-31	SARI	in	< 18 y
							2025	multi-target	total	43	1122	0.03832442068	2022-2023	7-17 y	Russia:St. Petersburg,Ekaterinburg,Novosibirsk	in	SARI	PCR	8.5	8.5	8.5	8.5	good	School age	FALSE	Russia	2022-01-01	2023-12-31	SARI	in	< 18 y
							2025	multi-target	total	439	1959	0.2240939255	2023-2024	< 3 y	Russia:St. Petersburg,Ekaterinburg,Novosibirsk	in	SARI	PCR	8.5	8.5	8.5	8.5	good	Infants+Toddlers	FALSE	Russia	2023-01-01	2024-12-31	SARI	in	< 18 y
							2025	multi-target	total	85	794	0.1070528967	2023-2024	3-6 y	Russia:St. Petersburg,Ekaterinburg,Novosibirsk	in	SARI	PCR	8.5	8.5	8.5	8.5	good	Preschoolers	TRUE	Russia	2023-01-01	2024-12-31	SARI	in	< 18 y
							2025	multi-target	total	36	1340	0.02686567164	2023-2024	7-17 y	Russia:St. Petersburg,Ekaterinburg,Novosibirsk	in	SARI	PCR	8.5	8.5	8.5	8.5	good	School age	FALSE	Russia	2023-01-01	2024-12-31	SARI	in	< 18 y
Seasonal and inter-seasonal RSV activity in the European Region during the COVID-19 pandemic from autumn 2020 to summer 2022	M.M.I. Meslé	Seasonal and inter-seasonal RSV activity in the European Region during the COVID-19 pandemic from autumn 2020 to summer 2022	M.M.I. Meslé, M. Sinnathamby, P. Mook, The WHO European Region Respiratory Network Group, R. Pebody		38025589	10.1111/irv.13219	2023	multi-target	total	13	577	0.02253032929	2021-2022	Mixed	Armenia	in and out	ARI	PCR	6	6	6	6	mid	Mixed	FALSE	Armenia	2021-10-01	2022-09-30	ARI	in and out	Mixed
							2023	multi-target	total	15	1264	0.01186708861	2021-2022	Mixed	Belarus	in and out	ARI	PCR	6	6	6	6	mid	Mixed	FALSE	Belarus	2021-10-01	2022-09-30	ARI	in and out	Mixed
							2023	multi-target	total	96	882	0.1088435374	2021-2022	Mixed	Estonia	in and out	ARI	PCR	6	6	6	6	mid	Mixed	FALSE	Estonia	2021-10-01	2022-09-30	ARI	in and out	Mixed
							2023	multi-target	total	608	6415	0.09477786438	2021-2022	Mixed	Georgia	in and out	ARI	PCR	6	6	6	6	mid	Mixed	FALSE	Georgia	2021-10-01	2022-09-30	ARI	in and out	Mixed
							2023	multi-target	total	93	1343	0.06924795235	2021-2022	Mixed	Moldova	in and out	ARI	PCR	6	6	6	6	mid	Mixed	FALSE	Moldova	2021-10-01	2022-09-30	ARI	in and out	Mixed
							2023	multi-target	total	78	3705	0.02105263158	2021-2022	Mixed	Russia	in and out	ARI	PCR	6	6	6	6	mid	Mixed	FALSE	Russia	2021-10-01	2022-09-30	ARI	in and out	Mixed
							2023	multi-target	total	6	98	0.0612244898	2021-2022	Mixed	Ukraine	in and out	ARI	PCR	6	6	6	6	mid	Mixed	FALSE	Ukraine	2021-10-01	2022-09-30	ARI	in and out	Mixed
							2023	multi-target	total	71	408	0.1740196078	2021-2022	Mixed	Uzbekistan	in and out	ARI	PCR	6	6	6	6	mid	Mixed	FALSE	Uzbekistan	2021-10-01	2022-09-30	ARI	in and out	Mixed
							2023	multi-target	total	0	86	0	2020-2021	Mixed	Turkmenistan	in and out	ARI	PCR	6	6	6	6	mid	Mixed	FALSE	Turkmenistan	2020-10-01	2021-09-30	ARI	in and out	Mixed
							2023	multi-target	total	86	3602	0.02387562465	2020-2021	Mixed	Ukraine	in and out	ARI	PCR	6	6	6	6	mid	Mixed	FALSE	Ukraine	2020-10-01	2021-09-30	ARI	in and out	Mixed
							2023	multi-target	total	35	2653	0.01319261214	2020-2021	Mixed	Russia	in and out	ARI	PCR	6	6	6	6	mid	Mixed	FALSE	Russia	2020-10-01	2021-09-30	ARI	in and out	Mixed
							2023	multi-target	total	77	2493	0.03088648215	2020-2021	Mixed	Georgia	in and out	ARI	PCR	6	6	6	6	mid	Mixed	FALSE	Georgia	2020-10-01	2021-09-30	ARI	in and out	Mixed
							2023	multi-target	total	8	422	0.01895734597	2020-2021	Mixed	Estonia	in and out	ARI	PCR	6	6	6	6	mid	Mixed	FALSE	Estonia	2020-10-01	2021-09-30	ARI	in and out	Mixed
							2023	multi-target	total	11	219	0.0502283105	2020-2021	Mixed	Armenia	in and out	ARI	PCR	6	6	6	6	mid	Mixed	FALSE	Armenia	2020-10-01	2021-09-30	ARI	in and out	Mixed
World Health Organization FluNet (Global Influenza Surveillance and Response System [GISRS])		World Health Organization FluNet (Global Influenza Surveillance and Response System [GISRS])		https://www.who.int/tools/flunet				multi-target	total	104	1298	0.08012326656	2024	Mixed	Armenia	in and out	ARI	PCR	NA	NA	NA			Mixed	FALSE	Armenia	2024-01-01	2024-12-31	ARI	in and out	Mixed
								multi-target	total	2	139	0.01438848921	2025	Mixed	Armenia	in and out	ARI	PCR	NA	NA	NA			Mixed	FALSE	Armenia	2025-01-01	2025-12-31	ARI	in and out	Mixed
								multi-target	total	113	1275	0.08862745098	2021	Mixed	Georgia	in and out	ARI	PCR	NA	NA	NA			Mixed	FALSE	Georgia	2021-01-01	2021-12-31	ARI	in and out	Mixed
								multi-target	total	157	2325	0.06752688172	2022	Mixed	Georgia	in and out	ARI	PCR	NA	NA	NA			Mixed	FALSE	Georgia	2022-01-01	2022-12-31	ARI	in and out	Mixed
								multi-target	total	43	2280	0.01885964912	2023	Mixed	Georgia	in and out	ARI	PCR	NA	NA	NA			Mixed	FALSE	Georgia	2023-01-01	2023-12-31	ARI	in and out	Mixed
								multi-target	total	54	1655	0.03262839879	2024	Mixed	Georgia	in and out	ARI	PCR	NA	NA	NA			Mixed	FALSE	Georgia	2024-01-01	2024-12-31	ARI	in and out	Mixed
								multi-target	total	76	2161	0.03516890329	2025	Mixed	Georgia	in and out	ARI	PCR	NA	NA	NA			Mixed	FALSE	Georgia	2025-01-01	2025-12-31	ARI	in and out	Mixed
								multi-target	total	44	280	0.1571428571	2021	Mixed	Moldova	in and out	ARI	PCR	NA	NA	NA			Mixed	FALSE	Moldova	2021-01-01	2021-12-31	ARI	in and out	Mixed
								multi-target	total	55	1264	0.04351265823	2022	Mixed	Moldova	in and out	ARI	PCR	NA	NA	NA			Mixed	FALSE	Moldova	2022-01-01	2022-12-31	ARI	in and out	Mixed
								multi-target	total	15	306	0.04901960784	2023	Mixed	Moldova	in and out	ARI	PCR	NA	NA	NA			Mixed	FALSE	Moldova	2023-01-01	2023-12-31	ARI	in and out	Mixed
								multi-target	total	32	305	0.1049180328	2024	Mixed	Moldova	in and out	ARI	PCR	NA	NA	NA			Mixed	FALSE	Moldova	2024-01-01	2024-12-31	ARI	in and out	Mixed
								multi-target	total	24	185	0.1297297297	2025	Mixed	Moldova	in and out	ARI	PCR	NA	NA	NA			Mixed	FALSE	Moldova	2025-01-01	2025-12-31	ARI	in and out	Mixed
								multi-target	total	2	41	0.0487804878	2021	Mixed	Uzbekistan	in and out	ARI	PCR	NA	NA	NA			Mixed	FALSE	Uzbekistan	2021-01-01	2021-12-31	ARI	in and out	Mixed
								multi-target	total	6	259	0.02316602317	2022	Mixed	Uzbekistan	in and out	ARI	PCR	NA	NA	NA			Mixed	FALSE	Uzbekistan	2022-01-01	2022-12-31	ARI	in and out	Mixed
								multi-target	total	0	126	0	2023	Mixed	Uzbekistan	in and out	ARI	PCR	NA	NA	NA			Mixed	FALSE	Uzbekistan	2023-01-01	2023-12-31	ARI	in and out	Mixed
								multi-target	total	13	396	0.03282828283	2024	Mixed	Uzbekistan	in and out	ARI	PCR	NA	NA	NA			Mixed	FALSE	Uzbekistan	2024-01-01	2024-12-31	ARI	in and out	Mixed
								multi-target	total	5	339	0.01474926254	2025	Mixed	Uzbekistan	in and out	ARI	PCR	NA	NA	NA			Mixed	FALSE	Uzbekistan	2025-01-01	2025-12-31	ARI	in and out	Mixed
								multi-target	total	0	30	0	2020	Mixed	Turkmenistan	in and out	ARI	PCR	NA	NA	NA			Mixed	FALSE	Turkmenistan	2020-01-01	2020-12-31	ARI	in and out	Mixed
								multi-target	total	0	56	0	2021	Mixed	Turkmenistan	in and out	ARI	PCR	NA	NA	NA			Mixed	FALSE	Turkmenistan	2021-01-01	2021-12-31	ARI	in and out	Mixed
								multi-target	total	0	311	0	2024	Mixed	Turkmenistan	in and out	ARI	PCR	NA	NA	NA			Mixed	FALSE	Turkmenistan	2024-01-01	2024-12-31	ARI	in and out	Mixed
								multi-target	total	4	64	0.0625	2024	Mixed	Kyrgyzstan	in and out	ARI	PCR	NA	NA	NA			Mixed	FALSE	Kyrgyzstan	2024-01-01	2024-12-31	ARI	in and out	Mixed
								multi-target	total	3	591	0.005076142132	2025	Mixed	Kyrgyzstan	in and out	ARI	PCR	NA	NA	NA			Mixed	FALSE	Kyrgyzstan	2025-01-01	2025-12-31	ARI	in and out	Mixed
								multi-target	total	83	3102	0.02675693101	2021	Mixed	Ukraine	in and out	ARI	PCR	NA	NA	NA			Mixed	FALSE	Ukraine	2021-01-01	2021-12-31	ARI	in and out	Mixed
								multi-target	total	34	996	0.03413654618	2022	Mixed	Ukraine	in and out	ARI	PCR	NA	NA	NA			Mixed	FALSE	Ukraine	2022-01-01	2022-12-31	ARI	in and out	Mixed
								multi-target	total	211	4429	0.04764055091	2023	Mixed	Ukraine	in and out	ARI	PCR	NA	NA	NA			Mixed	FALSE	Ukraine	2023-01-01	2023-12-31	ARI	in and out	Mixed
								multi-target	total	122	4997	0.02441464879	2024	Mixed	Ukraine	in and out	ARI	PCR	NA	NA	NA			Mixed	FALSE	Ukraine	2024-01-01	2024-12-31	ARI	in and out	Mixed
								multi-target	total	138	5033	0.02741903437	2025	Mixed	Ukraine	in and out	ARI	PCR	NA	NA	NA			Mixed	FALSE	Ukraine	2025-01-01	2025-12-31	ARI	in and out	Mixed
								multi-target	total	4	146	0.02739726027	2021	Mixed	Belarus	in and out	ARI	PCR	NA	NA	NA			Mixed	FALSE	Belarus	2021-01-01	2021-12-31	ARI	in and out	Mixed
								multi-target	total	6	1044	0.005747126437	2022	Mixed	Belarus	in and out	ARI	PCR	NA	NA	NA			Mixed	FALSE	Belarus	2022-01-01	2022-12-31	ARI	in and out	Mixed
								multi-target	total	4	1400	0.002857142857	2023	Mixed	Belarus	in and out	ARI	PCR	NA	NA	NA			Mixed	FALSE	Belarus	2023-01-01	2023-12-31	ARI	in and out	Mixed
								multi-target	total	5	1419	0.003523608175	2024	Mixed	Belarus	in and out	ARI	PCR	NA	NA	NA			Mixed	FALSE	Belarus	2024-01-01	2024-12-31	ARI	in and out	Mixed
								multi-target	total	4	453	0.008830022075	2025	Mixed	Belarus	in and out	ARI	PCR	NA	NA	NA			Mixed	FALSE	Belarus	2025-01-01	2025-12-31	ARI	in and out	Mixed
								multi-target	total	31	510	0.06078431373	2020	Mixed	Estonia	in and out	ARI	PCR	NA	NA	NA			Mixed	FALSE	Estonia	2020-01-01	2020-12-31	ARI	in and out	Mixed
								multi-target	total	85	652	0.1303680982	2021	Mixed	Estonia	in and out	ARI	PCR	NA	NA	NA			Mixed	FALSE	Estonia	2021-01-01	2021-12-31	ARI	in and out	Mixed
								multi-target	total	68	1136	0.05985915493	2022	Mixed	Estonia	in and out	ARI	PCR	NA	NA	NA			Mixed	FALSE	Estonia	2022-01-01	2022-12-31	ARI	in and out	Mixed
								multi-target	total	38	1047	0.03629417383	2023	Mixed	Estonia	in and out	ARI	PCR	NA	NA	NA			Mixed	FALSE	Estonia	2023-01-01	2023-12-31	ARI	in and out	Mixed
								multi-target	total	76	913	0.08324205915	2024	Mixed	Estonia	in and out	ARI	PCR	NA	NA	NA			Mixed	FALSE	Estonia	2024-01-01	2024-12-31	ARI	in and out	Mixed
								multi-target	total	61	1254	0.04864433812	2025	Mixed	Estonia	in and out	ARI	PCR	NA	NA	NA			Mixed	FALSE	Estonia	2025-01-01	2025-12-31	ARI	in and out	Mixed
								multi-target	total	6	65	0.09230769231	2020	Mixed	Latvia	in and out	ARI	PCR	NA	NA	NA			Mixed	FALSE	Latvia	2020-01-01	2020-12-31	ARI	in and out	Mixed
								multi-target	total	1	69	0.01449275362	2023	Mixed	Latvia	in and out	ARI	PCR	NA	NA	NA			Mixed	FALSE	Latvia	2023-01-01	2023-12-31	ARI	in and out	Mixed
								multi-target	total	15	134	0.1119402985	2022	Mixed	Lithuania	in and out	ARI	PCR	NA	NA	NA			Mixed	FALSE	Lithuania	2022-01-01	2022-12-31	ARI	in and out	Mixed
								multi-target	total	15	282	0.05319148936	2023	Mixed	Lithuania	in and out	ARI	PCR	NA	NA	NA			Mixed	FALSE	Lithuania	2023-01-01	2023-12-31	ARI	in and out	Mixed
								multi-target	total	63	2551	0.02469619757	2024	Mixed	Lithuania	in and out	ARI	PCR	NA	NA	NA			Mixed	FALSE	Lithuania	2024-01-01	2024-12-31	ARI	in and out	Mixed
								multi-target	total	225	4080	0.05514705882	2025	Mixed	Lithuania	in and out	ARI	PCR	NA	NA	NA			Mixed	FALSE	Lithuania	2025-01-01	2025-12-31	ARI	in and out	Mixed
Interference of SARS-CoV-2 with other Respiratory Viral Infections agents during Pandemic	A. А. Sominina	Интерференция SARS-CoV-2 с другими возбудителями респираторных вирусных инфекций в период пандемии	А. А. Соминина, Д. М. Даниленко, К. А. Столяров, Л. С. Карпова, М. И. Бакаев, Т. П. Леванюк, Е. И. Бурцева, Д. А. Лиознов	47375291		10.31631/2073-3046-2021-20-4-28-39	2021	multi-target	total	2781	76833	0.0361953848	sep 2019 - may 2020	Mixed	60 cities in Russia	in and out	ARI	PCR	8	7	7	7.3	good	Mixed	FALSE	Russia	2019-09-30	2020-05-17	ARI	in and out	Mixed
							2021	multi-target	total	381	83451	0.004565553439	sep 2020 - may 2021	Mixed	60 cities in Russia	in and out	ARI	PCR	8	7	7	7.3	good	Mixed	FALSE	Russia	2020-09-28	2021-05-16	ARI	in and out	Mixed
