# Supplementary material for: Respiratory Syncytial Virus Prevalence and Genotypic Distribution in the Countries of the Former Soviet Union: A Systematic Review and Meta-Analysis
Source: Viruses. 2026 Jan 19;18(1):126. doi: 10.3390/v18010126 (PMC12846556; doi:10.3390/v18010126)
Supplement: Supplementary file 1 [file viruses-18-00126-s001.zip › Table S4.xlsx]

## Sheet: Table S4
Table S4: Records reporting genotyping data and retrieved RSV clade counts.
Source	Title (English)	First author (English)	Title (original)	Authors (original)	Date	Region	Clade (counts)
Article	GENETIC AND ANTIGENIC CHARACTERISTICS OF RESPIRATORY SYNCYTIAL VIRUS STRAINS ISOLATED IN ST. PETERSBURG IN 2013-2016	V. Z. Krivitskaya	ГЕНЕТИЧЕСКАЯ И АНТИГЕННАЯ ХАРАКТЕРИСТИКА ШТАММОВ РЕСПИРАТОРНО-СИНЦИТИАЛЬНОГО ВИРУСА, ВЫДЕЛЕННЫХ В САНКТ-ПЕТЕРБУРГЕ В 2013-2016 ГГ.	В.З. Кривицкая, К.С. Синцова, Е.Р. Петрова, М.В. Сверлова, Е.В. Сорокин, Т.Р. Царева, А.Б. Комиссаров, А.В. Фадеев, М.М. Писарева, Ж.В. Бузицкая, В.С. Афанасьева, В.Ф. Суховецкая, А.А. Соминина	2013-2016	St. Petersburg	A.D: 16 A.3.1.1: 5 A.D.2: 1 A.D.2.2: 1
Article	Genetic Diversity of Respiratory Syncytial Virus Isolated from Hospitalized Children in Yekaterinburg	A. E. Chernysheva	Генетическое разнообразие респираторно-синцитиального вируса выделенного у госпитализированных детей в г. Екатеринбурге	А.Е. Чернышева, И.А. Короткова, З.С. Пузанов, А.Ю. Маркарян	2023-2024	Sverdlovsk	Deposited in VGARus
Article	Respiratory Syncytial Virus G Protein Sequence Variability among Isolates from St. Petersburg, Russia, during the 2013-2014 Epidemic Season	V. Krivitskaya	Respiratory Syncytial Virus G Protein Sequence Variability among Isolates from St. Petersburg, Russia, during the 2013-2014 Epidemic Season	Vera Krivitskaya, Kseniya Komissarova, Maria Pisareva, Maria Sverlova, Artem Fadeev, Ekaterina Petrova, Veronika Timonina, Anna Sominina, Daria Danilenko	jan-apr 2014	St. Petersburg	B*: 5 A*: 29 A.D: 25 A.D.5: 1
Article	Molecular epidemiology of respiratory syncytial virus during the 2009-2010 season in Latvia	R. Balmaks	Molecular epidemiology of respiratory syncytial virus during the 2009-2010 season in Latvia	Reinis Balmaks, Irina Ribakova, Dace Gardovska, Andris Kazaks	jul2009-jun2010	Latvia	A*: 5 B*: 2 A.3.1: 10 B.D: 3
Article	Circulation and Codetections of Influenza Virus, SARS-CoV-2, Respiratory Syncytial Virus, Rhinovirus, Adenovirus, Bocavirus, and Other Respiratory Viruses During 2022-2023 Season in Latvia	I. Kampenusa	Circulation and Codetections of Influenza Virus, SARS-CoV-2, Respiratory Syncytial Virus, Rhinovirus, Adenovirus, Bocavirus, and Other Respiratory Viruses During 2022-2023 Season in Latvia	Inara Kampenusa, Baiba Niedre-Otomere, Julija Trofimova, Ilva Pole, Gatis Pakarna, Oksana Savicka, Sergejs Nikisins	dec2022-apr2023	Latvia	A*: 15 B*: 182
Article	Contribution of Respiratory Syncytial Virus to the Structure of Acute Respiratory Viral Infections in Children in Novosibirsk in 2017–2022	T.A. Saroyan	ВКЛАД РЕСПИРАТОРНО-СИНЦИТИАЛЬНОГО ВИРУСА В СТРУКТУРУ ОРВИ У ДЕТЕЙ В Г. НОВОСИБИРСКЕ В 2017-2022 ГГ.	Т.А. Сароян, М.В. Соломатина, А.М. Шестопалов, К.А. Шаршов, А.А. Дёрко, О.Г. Курская	2017-2022	Novosibirsk	A*: 32 B*:11
Article	Virological and genetic characteristics of human respiratory syncytial viruses isolated in Russia, 2017-2018	E. Prokopyeva	Virological and genetic characteristics of human respiratory syncytial viruses isolated in Russia, 2017-2018	Elena Alexandrovna Prokopyeva, Olga Grigoryevna Kurskaya, Mariya Vladimirovna Solomatina, Ivan Andreevich Sobolev, Tereza Araevna Saroyan, Nikita Artemyevich Dubovitskiy, Anastasiya Alexandrovna Derko, Peter Mikchailovich Kozhin, Tatyana Yurievna Alikina, Marsel Rasimovich Kabilov, Alexander Mikchailovich Shestopalov, Kirill Alexandrovich Sharshov	2017-2018	Novosibirsk	B.D.4.1.1: 4
Article	Analysis of the Prevalence and Genetic Diversity of Human Respiratory Syncytial Virus in the Period from 2021 to 2024	S.B. Yatsyshina	Анализ распространенности и генетического разнообразия респираторно-синцитиального вируса человека в период с 2021 по 2024 г	С.Б. Яцышина, М.В. Мамошина, М.А. Елькина, С.Ю. Стрельцова, В.П. Буланенко, М.И. Пика, В.Г. Акимкин	2021-2024	Across Russia	Deposited in VGARus
VGARus	Non-applicable	Non-applicable	Non-applicable	Non-applicable	2021	Moscow	A.D.1: 1 A.D.3: 3 A.D.5.1: 4
VGARus	Non-applicable	Non-applicable	Non-applicable	Non-applicable	2022	Moscow	A.D.3: 4 A.D.5.1: 3
VGARus	Non-applicable	Non-applicable	Non-applicable	Non-applicable	2022	Sverdlovsk	A.D.1: 4 B.D.4.1.1: 1 B.D.E.1: 1
VGARus	Non-applicable	Non-applicable	Non-applicable	Non-applicable	2023	Moscow	A.D.1: 1 B.D.E.1: 6
VGARus	Non-applicable	Non-applicable	Non-applicable	Non-applicable	2023	Sverdlovsk	A.D: 2 A.D.1: 24 A.D.3: 4 A.D.3.1: 2 A.D.5.1: 2 B.D.4.1.1: 1 B.D.E.1: 4
VGARus	Non-applicable	Non-applicable	Non-applicable	Non-applicable	2024	Kabardino-Balkariya	B.D.E.1: 1
VGARus	Non-applicable	Non-applicable	Non-applicable	Non-applicable	2024	Moscow	A.D.1: 2 A.D.3: 7 A.D.3.3: 1 A.D.3.5: 1 A.D.5.1: 7 A.D.5.2: 2 B.D.4.1.1: 1 B.D.E.1: 23
VGARus	Non-applicable	Non-applicable	Non-applicable	Non-applicable	2024	Orenburg	B.D.E.1: 1
VGARus	Non-applicable	Non-applicable	Non-applicable	Non-applicable	2024	Sverdlovsk	A.D: 4 A.D.1: 36 A.D.1.5: 1 A.D.3: 2 A.D.3.1: 1 A.D.5.1: 1 B.D.4.1.1: 1 B.D.E.1: 5 B.D.E.1.2: 1
VGARus	Non-applicable	Non-applicable	Non-applicable	Non-applicable	2025	Kabardino-Balkariya	A.D.5.1: 2
VGARus	Non-applicable	Non-applicable	Non-applicable	Non-applicable	2025	Moscow	A.D.1: 11 A.D.1.5: 9 A.D.3: 6 A.D.3.1: 2 A.D.5.1: 20 A.D.5.2: 2 B.D.E.1: 7
VGARus	Non-applicable	Non-applicable	Non-applicable	Non-applicable	2025	Sverdlovsk	A.D.1: 7 A.D.3.1: 1 B.D.E.1: 1
