# Supplementary material for: Respiratory Syncytial Virus Prevalence and Genotypic Distribution in the Countries of the Former Soviet Union: A Systematic Review and Meta-Analysis
Source: Viruses. 2026 Jan 19;18(1):126. doi: 10.3390/v18010126 (PMC12846556; doi:10.3390/v18010126)
Supplement: Supplementary file 1 [file viruses-18-00126-s001.zip › Table S5.xlsx]

## Sheet: Table S5
Table S5: Data duplicates.
Record level deduplication
A: Excluded								B:Included
Title (English)	Author	eid	pmid	doi	Venue	Publication year	Source	Title (English)	Author	eid	pmid	doi	Venue	Publication year	Source	Reason	Region	Age cohort	Study dates	Patient type	Symptoms	Method
Factors Determining the Duration of Hospitalization of Children with Severe Respiratory Syncytial Virus Infection in Russia	A. A. Baranov et al.	17575831			Педиатрическая фармакология	2011	eLIBRARY	Epidemiology of respiratory syncytial virus in children ≤2 years of age hospitalized with lower respiratory tract infections in the Russian Federation: a prospective, multicenter study	V. Tatochenko et al.		21042555	10.2147/CLEP.S12279	Clinical Epidemiology	2010	PubMed	A is output from the same study, with the same participants., as B. B was retained, as it has analytical strata aligned more concordantly with the review design	Russia:Tomsk,St. Petersburg,Moscow	< 2 y	sep-apr 2008-2009	in	LRTI	ICT (LFIA)
Comparison of risk factors between preterm and term infants hospitalized for severe respiratory syncytial virus in the Russian Federation	K.L. Gooch et al.		21792335	10.2147/IJWH.S16608	International Journal Women's Health	2011	PubMed	Epidemiology of respiratory syncytial virus in children ≤2 years of age hospitalized with lower respiratory tract infections in the Russian Federation: a prospective, multicenter study	V. Tatochenko et al.		21042555	10.2147/CLEP.S12279	Clinical Epidemiology	2010	PubMed	A is output from the same study, with the same participants., as B. B was retained, as it has analytical strata aligned more concordantly with the review design	Russia:Tomsk,St. Petersburg,Moscow	< 2 y	sep-apr 2008-2009	in	LRTI	ICT (LFIA)
New Approaches to the Diagnosis and Clinical Features of RS-Virus Infection in Children	E. N. Kozhevnikova et al.	9510763			Инфекционные болезни	2004	eLIBRARY	Clinical and Epidemiological Features and Treatment of RSV Infection in children	А.А. Baranov et al.	9595268			Инфекционные болезни	2007	eLIBRARY	A has substantial overlap with B. B has prevalence data more convinient for retrieval, B is retained.	Russia:Moscow	< 15 y	nov-feb 2001-2002, oct-apr 2002-2003	in	ARI	PCR
Genetic Diversity of Respiratory Syncytial Viruses Circulating in Novosibirsk in 2017–2022	M. V. Solomatina et al.	50311202			ДНИ ВИРУСОЛОГИИ	2022	eLIBRARY	Contribution of respiratory syncytial virus to the structure of aris in children in Novosibirsk in 2017-2022	T.A. Saroyan et al.	50089936			СОЦИАЛЬНО ЗНАЧИМЫЕ И ОСОБО ОПАСНЫЕ ИНФЕКЦИОННЫЕ ЗАБОЛЕВАНИЯ	2022	eLIBRARY	A and B are output from the same study. A has only subtype and genotype distribution, while B additionally reports prevalences. B is retained.	Russia:Novosibirsk	Mixed	oct-apr 2017-2022	in	SARI	PCR
Respiratory Syncytial Infection in Children in Kirov Oblast	N. A. Savinykh et al.	41197758			Журнал инфектологии	2019	eLIBRARY	CLINICAL AND EPIDEMIOLOGICAL ASPECTS OF RESPIRATORY SYNCYTIAL INFECTION IN CHILDREN OF DIFFERENT AGES	T.I. Kaluzhskikh et al.	36574697			Медицинское образование сегодня	2018	eLIBRARY	A completely overlaps B, but does not provide extractable prevalences for additional observation season. More granular stratification was prefered. B is retained.	Russia:Kirov	< 18 y	2016-2017	in	ARI	PCR
Changes in the Etiology of Acute Respiratory Infections among Children in Novosibirsk, Russia, between 2019 and 2022: The Impact of the SARS-CoV-2 Virus	O. G. Kurskaya et al.		37112913	10.3390/v15040934	Viruses	2023	PubMed	Genetic Diversity of the Human Adenovirus C Isolated from Hospitalized Children in Russia (2019-2022)	O.G. Kurskaya et al.		38543752	10.3390/v16030386	Viruses	2024	PubMed	A has the same data as B, but B reports prevalence data in more convinient format. B is retained.	Russia:Novosibirsk	< 18 y	nov-apr 2019-2020, nov-apr 2020-2021, oct-apr 2021-2022	in	ARI	PCR
Epidemiological Characteristics of Respiratory Infections in the Last Autumn–Winter Season of the COVID-19 Pandemic, Based on Data from a Repurposed Pediatric Hospital	O. V. Zaitseva et al.	66237446		10.18565/pharmateca.2024.1.10-18	Фарматека	2024	eLIBRARY	Characteristics of the 2022-23 and 2023-24 Respiratory Seasons According to the Data from the City Children's Hospital	E.M. Tolstova et al.	75223876		10.22627/2072-8107-2024-23-4-5-12	Детские инфекции	2024	eLIBRARY	A is completelt included in B. B is retained	Russia:Moscow	< 18 y	nov-feb 2022-2023	in	ARI	PCR
Etiological Structure of Respiratory Viral Infections in Infants with Community-Acquired Pneumonia	A. V. Bogdanova et al.	28300149		10.18786/2072-0505-2017-45-1-2-7	Альманах клинической медицины	2017	eLIBRARY	Respiratory Syncytial Virus Infection with Lower Respiratory Tract Infections in Hospitalized Patients in the First Year of Life	A.V. Bogdanova et al.	32686632		10.22625/2072-6732-2018-10-1-55-61	Журнал инфектологии	2018	eLIBRARY	The pneumonia subset in A, 47/75 almost completely overlaps the 44 pneumonia cases in B, although the latter does not provide the denominator. Since B is a broader study, B is retained.	Russia:Arkhangelsk	< 1 y	mar-oct 2015-2016	in	LRT/Pneumonia	PCR
Entry level deduplication
A: Excluded								B:Included
Title (English)	Author	eid	pmid	doi	Venue	Publication year	Source	Title (English)	Author	eid	pmid	doi	Venue	Publication year	Source	Reason	Region	Age cohort	Study dates	Patient type	Symptoms	Method
Clinical and Epidemiological Features of Respiratory Syncytial Virus Infection in Infants	I. V. Babachenko et al.	36481098		10.22625/2072-6732-2018-10-3-70-76	Журнал инфектологии	2018	eLIBRARY	Respiratory Syncytial Virus Infection with Lower Respiratory Tract Infections in Hospitalized Patients in the First Year of Life	A.V. Bogdanova et al.	32686632		10.22625/2072-6732-2018-10-1-55-61	Журнал инфектологии	2018	eLIBRARY	A's Arkhangelsk stratum is the same as in B. B has it specified in greater detail. Both records retained, but only the entry only calculated once.	Russia:Arkhangelsk	< 1 y	mar-oct 2015-2016	in	LRTI	PCR
