# Supplementary material for: Respiratory Syncytial Virus Prevalence and Genotypic Distribution in the Countries of the Former Soviet Union: A Systematic Review and Meta-Analysis
Source: Viruses. 2026 Jan 19;18(1):126. doi: 10.3390/v18010126 (PMC12846556; doi:10.3390/v18010126)
Supplement: Supplementary file 1 [file viruses-18-00126-s001.zip › Table S6.xlsx]

## Sheet: Table S6
Table S6: Quality checklist for prevalence studies critical appraisal.
Domain	Criterion	Scoring	Code	Max		Final score	Accessed Quality
Population	Was the study population described in sufficient detail? Specifically, were the age groups (e.g., pediatric, adult, older adult) or summary age statistics (mean/median, SD, range, IQR) reported? Was the setting clearly defined (inpatients, outpatients, mixed, or community/asymptomatic populations)?	Described in sufficient detail: 1	P1	1		7.5+	Good
		Some details are specified, other are deducible: 0.5				5--7	Mid
		No description, overly vague information, or only minimal extractable details: 0.				<5	Poor
	Were the criteria for participant inclusion and exclusion explicitly described and sufficiently detailed (e.g., symptom set, timing of sample collection relative to admission, medical conditions for exclusion)?	Specidied in sufficient detail: 1	P2	1
		Some details are specified, other are deducible: 0.5
		No description, overly vague information, or only minimal extractable details: 0.
Case	Was the diagnostic method clearly specified, and does it meet an appropriate standard of validity? Diagnostic approaches were ranked by credibility, with PCR considered superior to IgM serology, ELISA, immunofluorescence, antigen-based assays, and culture methods.	PCR or IgM-based serology: 2	C1	2
		Immunofluorescence, eliza, cultures: 1
		Unspecified: 0
		Kit unspecified: deduce 1 from above, take min(deduced, 0)
Duration	Did the study span an appropriate timeframe for estimating RSV prevalence? Full-season or year-round sampling is acceptable, whereas short peak-only periods or arbitrary non-seasonal sampling may bias prevalence estimates. When nonstandard timeframes were used, was a clear rationale provided?	Adequate (epidemiological season, all-year, in-between two seasons, adequate rationale): 1	T1	1
		Short or unspecified: 0
Outcome	Was the clinical diagnosis associated with RSV detection clearly defined (e.g., ARI, URTI, LRTI, bronchiolitis, pneumonia)?	Specidied in sufficient detail: 1	O1	1
		Deducible: 0.5
		Unspecified and cannot be deduced: 0
Representation	Was the sampling procedure adequately described? If only a subset of eligible participants was tested, was the sampling strategy explained, and was it likely to yield a representative sample?	Description adequately detailed, adequate sampling: 1	R1	1
		Not all included, sampling not specified or inadequate: 0
	Was the overall positivity rate for respiratory pathogens within a plausible range (typically 30–75%)? Rates far below or above this range may indicate diagnostic, methodological, or selection biases (e.g., poor test performance, delayed sampling ≥7 days after onset, or ICU-restricted populations). Values outside this range require explicit justification to be considered acceptable.	Overall positivity is in the expected range, or noted and adequately justified, otherwise: 1	R2	1
		Overall positivity is outside of the expected range and ignored or poorly justified: 0
Data completeness	Were the numerators and denominators reported clearly and unambiguously, allowing accurate calculation of prevalence estimates?	Both reported: 1	D1	1
		One missing, but deducible, or avalable only for some of the groupings: 0.5
		Unclear totals: 0
			Total:	9
