# Supplementary material for: Respiratory Syncytial Virus Prevalence and Genotypic Distribution in the Countries of the Former Soviet Union: A Systematic Review and Meta-Analysis
Source: Viruses. 2026 Jan 19;18(1):126. doi: 10.3390/v18010126 (PMC12846556; doi:10.3390/v18010126)
Supplement: Supplementary file 1 [file viruses-18-00126-s001.zip › Table S7.xlsx]

## Sheet: Table S7
Table S7: RSV monthly prevalence in Russia, Kazakhstan and other FSU countries.
Title	Author	Reference	Number of studied samples	RSV+ counts	RSV prevalence, %	95%CI lower.pct	95%CI upper.pct	Month	Year	Age group	Region	Symptom	Detection type
Peculiarities of the influenza and ARVI viruses circulation during epidemic season 2019–2020 in some regions of Russia	L'vov D. K. et al.	doi: 10.36233/0507-4088-2020-65-6-4	829	4	0.5	0.18121204	1.27834987	10	2019	mixed	Russia	ARVI	PCR
			930	16	1.7	1.05658825	2.78959671	11	2019	mixed	Russia	ARVI	PCR
			1204	33	2.7	1.95494353	3.83039368	12	2019	mixed	Russia	ARVI	PCR
			1831	77	4.2	3.37625503	5.22703448	1	2020	mixed	Russia	ARVI	PCR
			2792	89	3.2	2.59667248	3.90780302	2	2020	mixed	Russia	ARVI	PCR
			2125	51	2.4	0.00000000	0.17344374	3	2020	mixed	Russia	ARVI	PCR
			1427	28	2	1.35811922	2.82715109	4	2020	mixed	Russia	ARVI	PCR
			803	27	3.4	2.31572717	4.85859718	5	2020	mixed	Russia	ARVI	PCR
			362	9	2.5	1.29856350	4.70816403	6	2020	mixed	Russia	ARVI	PCR
Weekly Bulletin on Respiratory Syncytial Virus (RSV) Infection	Smorodintsev Research Institute of Influenza	https://www.influenza.spb.ru/surveillance/rsv-bulletin/	1148	10	0.87	0.46931141	1.61122769	5	2022	mixed	Russia	ARVI	PCR
			1058	9	0.85	0.44318963	1.62664548	6	2022	mixed	Russia	ARVI	PCR
								7	2022	mixed	Russia	ARVI	PCR
								8	2022	mixed	Russia	ARVI	PCR
			2189	19	0.87	0.55430371	1.35672991	9	2022	mixed	Russia	ARVI	PCR
			3034	102	3.36	2.77634328	4.06578784	10	2022	mixed	Russia	ARVI	PCR
			3561	315	8.85	7.95650212	9.82395148	11	2022	mixed	Russia	ARVI	PCR
			12313	486	3.95	3.61713637	4.30570560	12	2022	mixed	Russia	ARVI	PCR
			13888	439	3.16	2.88262472	3.46530382	1	2023	mixed	Russia	ARVI	PCR
			11257	432	3.84	3.49807551	4.20866821	2	2023	mixed	Russia	ARVI	PCR
			9571	317	3.31	2.97172013	3.68995890	3	2023	mixed	Russia	ARVI	PCR
			4756	86	1.81	1.46601661	2.22854982	4	2023	mixed	Russia	ARVI	PCR
			2580	23	0.89	0.59310199	1.33792449	5	2023	mixed	Russia	ARVI	PCR
			782	1	0.13	0.01801044	0.90190457	6	2023	mixed	Russia	ARVI	PCR
								7	2023	mixed	Russia	ARVI	PCR
								8	2023	mixed	Russia	ARVI	PCR
			2079	11	0.53	0.29325007	0.95282432	9	2023	mixed	Russia	ARVI	PCR
			6772	19	0.28	0.17902970	0.43943813	10	2023	mixed	Russia	ARVI	PCR
			13020	53	0.41	0.31111637	0.53244899	11	2023	mixed	Russia	ARVI	PCR
			26096	151	0.58	0.49351864	0.67832588	12	2023	mixed	Russia	ARVI	PCR
			21058	463	2.2	2.00911136	2.40571655	1	2024	mixed	Russia	ARVI	PCR
			23179	1098	4.74	4.47095254	5.01814536	2	2024	mixed	Russia	ARVI	PCR
			20670	1103	5.34	5.03800786	5.65106759	3	2024	mixed	Russia	ARVI	PCR
			16074	460	2.86	2.61497765	3.13109253	4	2024	mixed	Russia	ARVI	PCR
			13688	124	0.91	0.76020548	1.07922052	5	2024	mixed	Russia	ARVI	PCR
			7810	15	0.19	0.11581937	0.31833258	6	2024	mixed	Russia	ARVI	PCR
								7	2024	mixed	Russia	ARVI	PCR
								8	2024	mixed	Russia	ARVI	PCR
			17655	8	0.05	0.02266247	0.09058138	9	2024	mixed	Russia	ARVI	PCR
			36182	26	0.07	0.04893122	0.10551855	10	2024	mixed	Russia	ARVI	PCR
			37459	51	0.14	0.10348627	0.17910200	11	2024	mixed	Russia	ARVI	PCR
			43772	171	0.39	0.33636890	0.45367560	12	2024	mixed	Russia	ARVI	PCR
			33611	494	1.47	1.34650047	1.60411262	1	2025	mixed	Russia	ARVI	PCR
			47504	1039	2.19	2.05944972	2.32265343	2	2025	mixed	Russia	ARVI	PCR
			53054	1625	3.06	2.91964421	3.21298784	3	2025	mixed	Russia	ARVI	PCR
			35551	1256	3.53	3.34599129	3.72995758	4	2025	mixed	Russia	ARVI	PCR
			24453	677	2.77	2.57018818	2.98180931	5	2025	mixed	Russia	ARVI	PCR
			8867	140	1.58	1.33934559	1.86046479	6	2025	mixed	Russia	ARVI	PCR
								7	2025	mixed	Russia	ARVI	PCR
								8	2025	mixed	Russia	ARVI	PCR
			25737	61	0.24	0.18445315	0.30450371	9	2025	mixed	Russia	ARVI	PCR
			33361	79	0.24	0.18998117	0.29513131	10	2025	mixed	Russia	ARVI	PCR
			29201	123	0.42	0.35309533	0.50241838	11	2025	mixed	Russia	ARVI	PCR
Weekly Electronic Bulletin, Epidemiological Situation on the Incidence of ARVI and Influenza in the Republic of Kazakhstan	BRANCH "SCIENTIFIC AND PRACTICAL CENTER FOR SANITARY-EPIDEMIOLOGICAL EXPERTISE AND MONITORING" OF THE REPUBLICAN STATE ENTERPRISE ON THE RIGHT OF ECONOMIC MANAGEMENT "NATIONAL CENTER FOR PUBLIC HEALTH" OF THE MINISTRY OF HEALTH OF THE REPUBLIC OF KAZAKHSTAN	https://rk-ncph.kz/resources/situation/weekly-orvy#	146	0	0	0.00000000	2.49497761	10	2020	mixed	Kazakhstan	ARVI	PCR
			179	0	0	0.00000000	2.03973661	11	2020	mixed	Kazakhstan	ARVI	PCR
			82	0	0	0.00000000	4.39894542	12	2020	mixed	Kazakhstan	ARVI	PCR
			160	3	1.88	0.60599254	5.65036311	1	2021	mixed	Kazakhstan	ARVI	PCR
			344	2	0.58	0.14545344	2.29389390	2	2021	mixed	Kazakhstan	ARVI	PCR
			93	0	0	0.00000000	3.88889985	3	2021	mixed	Kazakhstan	ARVI	PCR
			414	0	0	0.00000000	0.88707574	4	2021	mixed	Kazakhstan	ARVI	PCR
			113	0	0	0.00000000	3.21178557	5	2021	mixed	Kazakhstan	ARVI	PCR
								6	2021	mixed	Kazakhstan	ARVI	PCR
								7	2021	mixed	Kazakhstan	ARVI	PCR
								8	2021	mixed	Kazakhstan	ARVI	PCR
								9	2021	mixed	Kazakhstan	ARVI	PCR
			179	2	1.12	0.27961427	4.35511685	10	2021	mixed	Kazakhstan	ARVI	PCR
			1328	48	3.61	2.73431244	4.76403606	11	2021	mixed	Kazakhstan	ARVI	PCR
			475	23	4.84	3.23850433	7.18082889	12	2021	mixed	Kazakhstan	ARVI	PCR
			403	1	0.25	0.03494319	1.73945308	1	2022	mixed	Kazakhstan	ARVI	PCR
			379	10	2.64	1.42541742	4.83342085	2	2022	mixed	Kazakhstan	ARVI	PCR
			319	0	0	0.00000000	1.14972807	3	2022	mixed	Kazakhstan	ARVI	PCR
			229	0	0	0.00000000	1.59795936	4	2022	mixed	Kazakhstan	ARVI	PCR
			43	0	0	0.00000000	8.22111212	5	2022	mixed	Kazakhstan	ARVI	PCR
								6	2022	mixed	Kazakhstan	ARVI	PCR
								7	2022	mixed	Kazakhstan	ARVI	PCR
								8	2022	mixed	Kazakhstan	ARVI	PCR
								9	2022	mixed	Kazakhstan	ARVI	PCR
			649	42	6.47	4.81733877	8.64207590	10	2022	mixed	Kazakhstan	ARVI	PCR
			2131	83	3.89	3.15162480	4.80473518	11	2022	mixed	Kazakhstan	ARVI	PCR
			1012	22	2.17	1.43557397	3.27935752	12	2022	mixed	Kazakhstan	ARVI	PCR
			1022	20	1.96	1.26591564	3.01368155	1	2023	mixed	Kazakhstan	ARVI	PCR
			1162	24	2.07	1.38811309	3.06289715	2	2023	mixed	Kazakhstan	ARVI	PCR
			700	9	1.29	0.67029806	2.45220927	3	2023	mixed	Kazakhstan	ARVI	PCR
			832	2	0.24	0.06012784	0.95586331	4	2023	mixed	Kazakhstan	ARVI	PCR
								5	2023	mixed	Kazakhstan	ARVI	PCR
								6	2023	mixed	Kazakhstan	ARVI	PCR
								7	2023	mixed	Kazakhstan	ARVI	PCR
								8	2023	mixed	Kazakhstan	ARVI	PCR
								9	2023	mixed	Kazakhstan	ARVI	PCR
			1320	42	3.18	2.35973567	4.27774963	10	2023	mixed	Kazakhstan	ARVI	PCR
			1612	84	5.21	4.22676150	6.40889102	11	2023	mixed	Kazakhstan	ARVI	PCR
			1148	53	4.62	3.54383934	5.99423720	12	2023	mixed	Kazakhstan	ARVI	PCR
			448	44	9.82	7.38927426	12.94224424	1	2024	mixed	Kazakhstan	ARVI	PCR
			222	7	3.15	1.51053228	6.46478504	2	2024	mixed	Kazakhstan	ARVI	PCR
			237	11	4.64	2.58866117	8.18496106	3	2024	mixed	Kazakhstan	ARVI	PCR
								4	2024	mixed	Kazakhstan	ARVI	PCR
								5	2024	mixed	Kazakhstan	ARVI	PCR
								6	2024	mixed	Kazakhstan	ARVI	PCR
								7	2024	mixed	Kazakhstan	ARVI	PCR
								8	2024	mixed	Kazakhstan	ARVI	PCR
								9	2024	mixed	Kazakhstan	ARVI	PCR
								10	2024	mixed	Kazakhstan	ARVI	PCR
			1731	91	5.26	4.29970330	6.41333403	11	2024	mixed	Kazakhstan	ARVI	PCR
			1057	61	5.77	4.51574357	7.34845686	12	2024	mixed	Kazakhstan	ARVI	PCR
			1516	93	6.13	5.03211637	7.45956842	1	2025	mixed	Kazakhstan	ARVI	PCR
			1417	41	2.89	2.13737617	3.90626594	2	2025	mixed	Kazakhstan	ARVI	PCR
			854	13	1.52	0.88589923	2.60368453	3	2025	mixed	Kazakhstan	ARVI	PCR
			492	5	1.02	0.42362277	2.41785074	4	2025	mixed	Kazakhstan	ARVI	PCR
								5	2025	mixed	Kazakhstan	ARVI	PCR
								6	2025	mixed	Kazakhstan	ARVI	PCR
								7	2025	mixed	Kazakhstan	ARVI	PCR
								8	2025	mixed	Kazakhstan	ARVI	PCR
								9	2025	mixed	Kazakhstan	ARVI	PCR
			986	7	0.71	0.33882020	1.48151198	10	2025	mixed	Kazakhstan	ARVI	PCR
			149	3	2.01	0.65083038	6.05490497	11	2025	mixed	Kazakhstan	ARVI	PCR
World Health Organization FluNet (Global Influenza Surveillance and Response System [GISRS])		https://www.who.int/tools/flunet	360	67	0.186111	0.149199	0.22969	1	2024	mixed	Armenia	ARVI	PCR
			220	25	0.113636	0.0779532	0.16277	2	2024	mixed	Armenia	ARVI	PCR
			159	6	0.0377358	0.0170507	0.0814365	3	2024	mixed	Armenia	ARVI	PCR
			154	6	0.038961	0.0176076	0.0839967	4	2024	mixed	Armenia	ARVI	PCR
			67	0	0	0	0.0535697	5	2024	mixed	Armenia	ARVI	PCR
			32	0	0	0	0.108881	7	2024	mixed	Armenia	ARVI	PCR
			76	0	0	0	0.0473788	8	2024	mixed	Armenia	ARVI	PCR
			86	0	0	0	0.041987	9	2024	mixed	Armenia	ARVI	PCR
			49	0	0	0	0.0725193	10	2024	mixed	Armenia	ARVI	PCR
			52	0	0	0	0.0684822	11	2024	mixed	Armenia	ARVI	PCR
			43	0	0	0	0.0822111	12	2024	mixed	Armenia	ARVI	PCR
			7	1	0.142857	0.0196706	0.580602	1	2025	mixed	Armenia	ARVI	PCR
			7	1	0.142857	0.0196706	0.580602	2	2025	mixed	Armenia	ARVI	PCR
			16	0	0	0	0.205907	3	2025	mixed	Armenia	ARVI	PCR
			8	0	0	0	0.369417	4	2025	mixed	Armenia	ARVI	PCR
			3	0	0	0	0.707598	5	2025	mixed	Armenia	ARVI	PCR
			8	0	0	0	0.369417	6	2025	mixed	Armenia	ARVI	PCR
			2	0	0	0	0.841886	7	2025	mixed	Armenia	ARVI	PCR
			2	0	0	0	0.841886	8	2025	mixed	Armenia	ARVI	PCR
			17	0	0	0	0.195064	9	2025	mixed	Armenia	ARVI	PCR
			30	0	0	0	0.115703	10	2025	mixed	Armenia	ARVI	PCR
			52	0	0	0	0.0684822	11	2025	mixed	Armenia	ARVI	PCR
			146	4	0.0273973	0.0103208	0.0707093	12	2021	mixed	Belarus	ARVI	PCR
			127	3	0.023622	0.00763869	0.0706678	1	2022	mixed	Belarus	ARVI	PCR
			129	1	0.00775194	0.00109093	0.0529289	3	2022	mixed	Belarus	ARVI	PCR
			70	0	0	0	0.0513338	4	2022	mixed	Belarus	ARVI	PCR
			140	0	0	0	0.026005	5	2022	mixed	Belarus	ARVI	PCR
			140	1	0.00714286	0.00100529	0.0489172	6	2022	mixed	Belarus	ARVI	PCR
			137	0	0	0	0.0265669	7	2022	mixed	Belarus	ARVI	PCR
			70	0	0	0	0.0513338	8	2022	mixed	Belarus	ARVI	PCR
			70	0	0	0	0.0513338	9	2022	mixed	Belarus	ARVI	PCR
			70	0	0	0	0.0513338	10	2022	mixed	Belarus	ARVI	PCR
			91	1	0.010989	0.00154585	0.0738509	11	2022	mixed	Belarus	ARVI	PCR
			70	0	0	0	0.0513338	2	2023	mixed	Belarus	ARVI	PCR
			140	0	0	0	0.026005	3	2023	mixed	Belarus	ARVI	PCR
			140	0	0	0	0.026005	4	2023	mixed	Belarus	ARVI	PCR
			140	1	0.00714286	0.00100529	0.0489172	5	2023	mixed	Belarus	ARVI	PCR
			140	1	0.00714286	0.00100529	0.0489172	6	2023	mixed	Belarus	ARVI	PCR
			140	2	0.0142857	0.00357568	0.0552947	7	2023	mixed	Belarus	ARVI	PCR
			140	0	0	0	0.026005	8	2023	mixed	Belarus	ARVI	PCR
			70	0	0	0	0.0513338	9	2023	mixed	Belarus	ARVI	PCR
			210	0	0	0	0.0174127	10	2023	mixed	Belarus	ARVI	PCR
			70	0	0	0	0.0513338	11	2023	mixed	Belarus	ARVI	PCR
			140	0	0	0	0.026005	12	2023	mixed	Belarus	ARVI	PCR
			174	2	0.0114943	0.00287654	0.0447702	1	2024	mixed	Belarus	ARVI	PCR
			140	1	0.00714286	0.00100529	0.0489172	2	2024	mixed	Belarus	ARVI	PCR
			140	1	0.00714286	0.00100529	0.0489172	3	2024	mixed	Belarus	ARVI	PCR
			275	0	0	0	0.0133245	4	2024	mixed	Belarus	ARVI	PCR
			135	0	0	0	0.0269551	5	2024	mixed	Belarus	ARVI	PCR
			121	0	0	0	0.0300266	6	2024	mixed	Belarus	ARVI	PCR
			120	0	0	0	0.030273	7	2024	mixed	Belarus	ARVI	PCR
			116	0	0	0	0.0313004	8	2024	mixed	Belarus	ARVI	PCR
			53	0	0	0	0.0672345	9	2024	mixed	Belarus	ARVI	PCR
			46	1	0.0217391	0.00305388	0.13883	10	2024	mixed	Belarus	ARVI	PCR
			99	0	0	0	0.0365757	11	2024	mixed	Belarus	ARVI	PCR
			94	0	0	0	0.0384834	1	2025	mixed	Belarus	ARVI	PCR
			110	1	0.00909091	0.00127915	0.0616637	2	2025	mixed	Belarus	ARVI	PCR
			149	2	0.0134228	0.00335954	0.0520555	3	2025	mixed	Belarus	ARVI	PCR
			48	1	0.0208333	0.00292698	0.133606	4	2025	mixed	Belarus	ARVI	PCR
			52	0	0	0	0.0684822	11	2025	mixed	Belarus	ARVI	PCR
			87	2	0.0229885	0.0057567	0.0872734	1	2020	mixed	Estonia	ARVI	PCR
			132	23	0.174242	0.118617	0.248595	2	2020	mixed	Estonia	ARVI	PCR
			40	6	0.15	0.0689785	0.295938	3	2020	mixed	Estonia	ARVI	PCR
			24	0	0	0	0.142474	4	2020	mixed	Estonia	ARVI	PCR
			5	0	0	0	0.521824	5	2020	mixed	Estonia	ARVI	PCR
			13	0	0	0	0.247053	6	2020	mixed	Estonia	ARVI	PCR
			21	0	0	0	0.161098	7	2020	mixed	Estonia	ARVI	PCR
			29	0	0	0	0.119445	8	2020	mixed	Estonia	ARVI	PCR
			24	0	0	0	0.142474	9	2020	mixed	Estonia	ARVI	PCR
			38	0	0	0	0.0925128	10	2020	mixed	Estonia	ARVI	PCR
			67	0	0	0	0.0535697	11	2020	mixed	Estonia	ARVI	PCR
			30	0	0	0	0.115703	12	2020	mixed	Estonia	ARVI	PCR
			28	0	0	0	0.123436	1	2021	mixed	Estonia	ARVI	PCR
			33	0	0	0	0.105763	2	2021	mixed	Estonia	ARVI	PCR
			37	0	0	0	0.0948906	3	2021	mixed	Estonia	ARVI	PCR
			17	0	0	0	0.195064	4	2021	mixed	Estonia	ARVI	PCR
			29	0	0	0	0.119445	5	2021	mixed	Estonia	ARVI	PCR
			15	1	0.0666667	0.00930539	0.35199	6	2021	mixed	Estonia	ARVI	PCR
			14	0	0	0	0.231636	7	2021	mixed	Estonia	ARVI	PCR
			33	0	0	0	0.105763	8	2021	mixed	Estonia	ARVI	PCR
			85	7	0.0823529	0.0397676	0.162809	9	2021	mixed	Estonia	ARVI	PCR
			109	22	0.201835	0.136745	0.287585	10	2021	mixed	Estonia	ARVI	PCR
			136	30	0.220588	0.158749	0.297984	11	2021	mixed	Estonia	ARVI	PCR
			116	25	0.215517	0.150005	0.299557	12	2021	mixed	Estonia	ARVI	PCR
			124	14	0.112903	0.0680154	0.181642	1	2022	mixed	Estonia	ARVI	PCR
			48	2	0.0416667	0.0104442	0.151899	2	2022	mixed	Estonia	ARVI	PCR
			49	1	0.0204082	0.00286741	0.131139	3	2022	mixed	Estonia	ARVI	PCR
			58	1	0.0172414	0.00242346	0.112449	4	2022	mixed	Estonia	ARVI	PCR
			73	1	0.0136986	0.00192636	0.0908634	5	2022	mixed	Estonia	ARVI	PCR
			37	0	0	0	0.0948906	6	2022	mixed	Estonia	ARVI	PCR
			37	0	0	0	0.0948906	7	2022	mixed	Estonia	ARVI	PCR
			42	0	0	0	0.0840839	8	2022	mixed	Estonia	ARVI	PCR
			58	0	0	0	0.061621	9	2022	mixed	Estonia	ARVI	PCR
			127	3	0.023622	0.00763869	0.0706678	10	2022	mixed	Estonia	ARVI	PCR
			202	15	0.0742574	0.0452596	0.119508	11	2022	mixed	Estonia	ARVI	PCR
			281	31	0.11032	0.078661	0.152611	12	2022	mixed	Estonia	ARVI	PCR
			157	9	0.0573248	0.0300938	0.106491	1	2023	mixed	Estonia	ARVI	PCR
			107	13	0.121495	0.0718699	0.198074	2	2023	mixed	Estonia	ARVI	PCR
			100	3	0.03	0.009708	0.0888994	3	2023	mixed	Estonia	ARVI	PCR
			77	0	0	0	0.0467781	4	2023	mixed	Estonia	ARVI	PCR
			75	2	0.0266667	0.00667909	0.100421	5	2023	mixed	Estonia	ARVI	PCR
			54	2	0.037037	0.00928156	0.136368	6	2023	mixed	Estonia	ARVI	PCR
			28	0	0	0	0.123436	7	2023	mixed	Estonia	ARVI	PCR
			26	0	0	0	0.132275	8	2023	mixed	Estonia	ARVI	PCR
			48	0	0	0	0.0739728	9	2023	mixed	Estonia	ARVI	PCR
			133	0	0	0	0.0273548	10	2023	mixed	Estonia	ARVI	PCR
			134	0	0	0	0.0271535	11	2023	mixed	Estonia	ARVI	PCR
			108	9	0.0833333	0.0439286	0.152449	12	2023	mixed	Estonia	ARVI	PCR
			133	27	0.203008	0.143059	0.279873	1	2024	mixed	Estonia	ARVI	PCR
			127	39	0.307087	0.233115	0.392517	2	2024	mixed	Estonia	ARVI	PCR
			90	8	0.0888889	0.0450776	0.167799	3	2024	mixed	Estonia	ARVI	PCR
			91	0	0	0	0.0397265	4	2024	mixed	Estonia	ARVI	PCR
			43	0	0	0	0.0822111	5	2024	mixed	Estonia	ARVI	PCR
			43	0	0	0	0.0822111	6	2024	mixed	Estonia	ARVI	PCR
			50	1	0.02	0.00281021	0.128761	7	2024	mixed	Estonia	ARVI	PCR
			26	0	0	0	0.132275	8	2024	mixed	Estonia	ARVI	PCR
			65	0	0	0	0.0551716	9	2024	mixed	Estonia	ARVI	PCR
			70	0	0	0	0.0513338	10	2024	mixed	Estonia	ARVI	PCR
			89	1	0.011236	0.00158054	0.0754199	11	2024	mixed	Estonia	ARVI	PCR
			86	0	0	0	0.041987	12	2024	mixed	Estonia	ARVI	PCR
			90	0	0	0	0.0401589	1	2025	mixed	Estonia	ARVI	PCR
			144	8	0.0555556	0.0280244	0.107152	2	2025	mixed	Estonia	ARVI	PCR
			219	25	0.114155	0.0783148	0.163489	3	2025	mixed	Estonia	ARVI	PCR
			115	9	0.0782609	0.0412213	0.143598	4	2025	mixed	Estonia	ARVI	PCR
			78	12	0.153846	0.0894939	0.251681	5	2025	mixed	Estonia	ARVI	PCR
			60	2	0.0333333	0.00835179	0.123716	6	2025	mixed	Estonia	ARVI	PCR
			28	0	0	0	0.123436	7	2025	mixed	Estonia	ARVI	PCR
			22	0	0	0	0.154373	8	2025	mixed	Estonia	ARVI	PCR
			59	0	0	0	0.0606089	9	2025	mixed	Estonia	ARVI	PCR
			168	2	0.0119048	0.00297934	0.0463262	10	2025	mixed	Estonia	ARVI	PCR
			271	3	0.0110701	0.00357476	0.033749	11	2025	mixed	Estonia	ARVI	PCR
			49	1	0.0204082	0.00286741	0.131139	5	2021	mixed	Georgia	ARVI	PCR
			123	5	0.0406504	0.0170209	0.0939488	6	2021	mixed	Georgia	ARVI	PCR
			139	8	0.057554	0.0290416	0.110863	7	2021	mixed	Georgia	ARVI	PCR
			150	6	0.04	0.01808	0.0861637	8	2021	mixed	Georgia	ARVI	PCR
			32	2	0.0625	0.0156825	0.218113	9	2021	mixed	Georgia	ARVI	PCR
			182	12	0.0659341	0.0378218	0.112499	10	2021	mixed	Georgia	ARVI	PCR
			389	37	0.0951157	0.0696913	0.128534	11	2021	mixed	Georgia	ARVI	PCR
			211	42	0.199052	0.150568	0.2584	12	2021	mixed	Georgia	ARVI	PCR
			140	11	0.0785714	0.0440429	0.13631	1	2022	mixed	Georgia	ARVI	PCR
			19	1	0.0526316	0.00736193	0.293862	2	2022	mixed	Georgia	ARVI	PCR
			93	3	0.0322581	0.0104413	0.0952713	3	2022	mixed	Georgia	ARVI	PCR
			342	7	0.0204678	0.00978844	0.042301	4	2022	mixed	Georgia	ARVI	PCR
			205	13	0.0634146	0.0371747	0.106134	5	2022	mixed	Georgia	ARVI	PCR
			121	8	0.0661157	0.0334071	0.126653	6	2022	mixed	Georgia	ARVI	PCR
			188	15	0.0797872	0.0486706	0.128119	7	2022	mixed	Georgia	ARVI	PCR
			116	5	0.0431034	0.0180545	0.0993878	8	2022	mixed	Georgia	ARVI	PCR
			24	1	0.0416667	0.00583741	0.243539	9	2022	mixed	Georgia	ARVI	PCR
			359	18	0.0501393	0.0318141	0.0781677	10	2022	mixed	Georgia	ARVI	PCR
			384	40	0.104167	0.0773306	0.138914	11	2022	mixed	Georgia	ARVI	PCR
			334	35	0.10479	0.0761923	0.142467	12	2022	mixed	Georgia	ARVI	PCR
			224	18	0.0803571	0.051211	0.123925	1	2023	mixed	Georgia	ARVI	PCR
			242	4	0.0165289	0.00621745	0.0431984	2	2023	mixed	Georgia	ARVI	PCR
			235	2	0.00851064	0.00212951	0.0333734	3	2023	mixed	Georgia	ARVI	PCR
			204	0	0	0	0.0179202	4	2023	mixed	Georgia	ARVI	PCR
			239	0	0	0	0.0153161	5	2023	mixed	Georgia	ARVI	PCR
			136	1	0.00735294	0.00103483	0.0503036	6	2023	mixed	Georgia	ARVI	PCR
			161	0	0	0	0.0226518	7	2023	mixed	Georgia	ARVI	PCR
			154	0	0	0	0.0236691	8	2023	mixed	Georgia	ARVI	PCR
			191	0	0	0	0.0191282	9	2023	mixed	Georgia	ARVI	PCR
			224	0	0	0	0.0163334	10	2023	mixed	Georgia	ARVI	PCR
			133	2	0.0150376	0.00376403	0.0581069	11	2023	mixed	Georgia	ARVI	PCR
			137	16	0.116788	0.0727912	0.182154	12	2023	mixed	Georgia	ARVI	PCR
			226	19	0.0840708	0.0542636	0.128034	1	2024	mixed	Georgia	ARVI	PCR
			151	13	0.0860927	0.0506457	0.142622	2	2024	mixed	Georgia	ARVI	PCR
			157	12	0.0764331	0.043916	0.129759	3	2024	mixed	Georgia	ARVI	PCR
			143	3	0.020979	0.00678202	0.0630097	4	2024	mixed	Georgia	ARVI	PCR
			100	2	0.02	0.00500752	0.0764318	5	2024	mixed	Georgia	ARVI	PCR
			78	0	0	0	0.0461924	6	2024	mixed	Georgia	ARVI	PCR
			87	0	0	0	0.0415146	7	2024	mixed	Georgia	ARVI	PCR
			48	0	0	0	0.0739728	8	2024	mixed	Georgia	ARVI	PCR
			117	0	0	0	0.031037	9	2024	mixed	Georgia	ARVI	PCR
			123	1	0.00813008	0.00114409	0.0554074	10	2024	mixed	Georgia	ARVI	PCR
			183	0	0	0	0.019956	11	2024	mixed	Georgia	ARVI	PCR
			242	4	0.0165289	0.00621745	0.0431984	12	2024	mixed	Georgia	ARVI	PCR
			285	17	0.0596491	0.0373996	0.0938449	1	2025	mixed	Georgia	ARVI	PCR
			285	18	0.0631579	0.0401497	0.098005	2	2025	mixed	Georgia	ARVI	PCR
			235	12	0.0510638	0.0292247	0.0877479	3	2025	mixed	Georgia	ARVI	PCR
			158	11	0.0696203	0.0389705	0.121332	4	2025	mixed	Georgia	ARVI	PCR
			129	6	0.0465116	0.0210442	0.0996617	5	2025	mixed	Georgia	ARVI	PCR
			221	1	0.00452489	0.00063704	0.0313948	6	2025	mixed	Georgia	ARVI	PCR
			131	0	0	0	0.0277666	7	2025	mixed	Georgia	ARVI	PCR
			114	1	0.00877193	0.00123431	0.0595932	8	2025	mixed	Georgia	ARVI	PCR
			203	1	0.00492611	0.000693492	0.03411	9	2025	mixed	Georgia	ARVI	PCR
			172	1	0.00581395	0.000818392	0.0400798	10	2025	mixed	Georgia	ARVI	PCR
			228	8	0.0350877	0.0176428	0.0685776	11	2025	mixed	Georgia	ARVI	PCR
			64	4	0.0625	0.0236566	0.154998	12	2024	mixed	Kyrgyzstan	ARVI	PCR
			48	3	0.0625	0.0202976	0.176629	1	2025	mixed	Kyrgyzstan	ARVI	PCR
			132	0	0	0	0.0275592	2	2025	mixed	Kyrgyzstan	ARVI	PCR
			85	0	0	0	0.0424703	3	2025	mixed	Kyrgyzstan	ARVI	PCR
			44	0	0	0	0.0804199	4	2025	mixed	Kyrgyzstan	ARVI	PCR
			11	0	0	0	0.284914	5	2025	mixed	Kyrgyzstan	ARVI	PCR
			23	0	0	0	0.148185	6	2025	mixed	Kyrgyzstan	ARVI	PCR
			13	0	0	0	0.247053	7	2025	mixed	Kyrgyzstan	ARVI	PCR
			19	0	0	0	0.176467	8	2025	mixed	Kyrgyzstan	ARVI	PCR
			54	0	0	0	0.0660315	9	2025	mixed	Kyrgyzstan	ARVI	PCR
			55	0	0	0	0.0648708	10	2025	mixed	Kyrgyzstan	ARVI	PCR
			107	0	0	0	0.033888	11	2025	mixed	Kyrgyzstan	ARVI	PCR
			21	2	0.0952381	0.0239321	0.311252	1	2020	mixed	Latvia	ARVI	PCR
			41	3	0.0731707	0.0237908	0.203661	2	2020	mixed	Latvia	ARVI	PCR
			1	1	1	0.025	1	3	2020	mixed	Latvia	ARVI	PCR
			2	0	0	0	0.841886	12	2020	mixed	Latvia	ARVI	PCR
			8	0	0	0	0.369417	2	2023	mixed	Latvia	ARVI	PCR
			20	0	0	0	0.168433	3	2023	mixed	Latvia	ARVI	PCR
			33	1	0.030303	0.00425207	0.186126	4	2023	mixed	Latvia	ARVI	PCR
			7	0	0	0	0.409616	5	2023	mixed	Latvia	ARVI	PCR
			1	0	0	0	0.975	6	2023	mixed	Latvia	ARVI	PCR
			32	4	0.125	0.0477179	0.289407	1	2022	mixed	Lithuania	ARVI	PCR
			3	0	0	0	0.707598	4	2022	mixed	Lithuania	ARVI	PCR
			5	1	0.2	0.0271831	0.691046	10	2022	mixed	Lithuania	ARVI	PCR
			9	4	0.444444	0.176837	0.74869	11	2022	mixed	Lithuania	ARVI	PCR
			85	6	0.0705882	0.0320566	0.148337	12	2022	mixed	Lithuania	ARVI	PCR
			126	8	0.0634921	0.0320681	0.121833	1	2023	mixed	Lithuania	ARVI	PCR
			44	1	0.0227273	0.00319228	0.144479	2	2023	mixed	Lithuania	ARVI	PCR
			33	0	0	0	0.105763	3	2023	mixed	Lithuania	ARVI	PCR
			15	0	0	0	0.218019	4	2023	mixed	Lithuania	ARVI	PCR
			3	0	0	0	0.707598	5	2023	mixed	Lithuania	ARVI	PCR
			1	0	0	0	0.975	10	2023	mixed	Lithuania	ARVI	PCR
			17	1	0.0588235	0.00822047	0.320319	11	2023	mixed	Lithuania	ARVI	PCR
			43	5	0.116279	0.04924	0.250539	12	2023	mixed	Lithuania	ARVI	PCR
			105	1	0.00952381	0.00133999	0.0644632	1	2024	mixed	Lithuania	ARVI	PCR
			538	33	0.0613383	0.0439311	0.0850295	2	2024	mixed	Lithuania	ARVI	PCR
			48	0	0	0	0.0739728	3	2024	mixed	Lithuania	ARVI	PCR
			28	0	0	0	0.123436	4	2024	mixed	Lithuania	ARVI	PCR
			13	0	0	0	0.247053	5	2024	mixed	Lithuania	ARVI	PCR
			1	0	0	0	0.975	9	2024	mixed	Lithuania	ARVI	PCR
			207	0	0	0	0.0176628	10	2024	mixed	Lithuania	ARVI	PCR
			469	1	0.0021322	0.000300271	0.0149731	11	2024	mixed	Lithuania	ARVI	PCR
			1142	28	0.0245184	0.016981	0.0352813	12	2024	mixed	Lithuania	ARVI	PCR
			1845	63	0.0341463	0.0267628	0.043476	1	2025	mixed	Lithuania	ARVI	PCR
			489	30	0.0613497	0.0432229	0.0863921	2	2025	mixed	Lithuania	ARVI	PCR
			1066	106	0.0994371	0.0828608	0.1189	3	2025	mixed	Lithuania	ARVI	PCR
			249	24	0.0963855	0.0654414	0.139773	4	2025	mixed	Lithuania	ARVI	PCR
			431	2	0.00464037	0.00116085	0.0183577	11	2025	mixed	Lithuania	ARVI	PCR
			28	4	0.142857	0.0546678	0.32448	10	2021	mixed	Moldova	ARVI	PCR
			97	19	0.195876	0.128566	0.286828	11	2021	mixed	Moldova	ARVI	PCR
			155	21	0.135484	0.0900265	0.198878	12	2021	mixed	Moldova	ARVI	PCR
			228	12	0.0526316	0.0301292	0.0903742	1	2022	mixed	Moldova	ARVI	PCR
			158	4	0.0253165	0.00953424	0.0654958	2	2022	mixed	Moldova	ARVI	PCR
			155	3	0.0193548	0.00625583	0.0582734	3	2022	mixed	Moldova	ARVI	PCR
			141	2	0.0141844	0.0035503	0.054915	4	2022	mixed	Moldova	ARVI	PCR
			64	0	0	0	0.0560091	5	2022	mixed	Moldova	ARVI	PCR
			14	0	0	0	0.231636	6	2022	mixed	Moldova	ARVI	PCR
			15	0	0	0	0.218019	7	2022	mixed	Moldova	ARVI	PCR
			32	0	0	0	0.108881	8	2022	mixed	Moldova	ARVI	PCR
			31	1	0.0322581	0.00452519	0.196418	9	2022	mixed	Moldova	ARVI	PCR
			167	11	0.0658683	0.0368486	0.115013	10	2022	mixed	Moldova	ARVI	PCR
			167	7	0.0419162	0.0201126	0.0852989	11	2022	mixed	Moldova	ARVI	PCR
			92	15	0.163043	0.10075	0.253015	12	2022	mixed	Moldova	ARVI	PCR
			56	10	0.178571	0.0988641	0.301071	1	2023	mixed	Moldova	ARVI	PCR
			43	0	0	0	0.0822111	2	2023	mixed	Moldova	ARVI	PCR
			46	0	0	0	0.0770618	3	2023	mixed	Moldova	ARVI	PCR
			47	0	0	0	0.0754857	4	2023	mixed	Moldova	ARVI	PCR
			27	0	0	0	0.127703	5	2023	mixed	Moldova	ARVI	PCR
			61	2	0.0327869	0.00821464	0.121832	11	2023	mixed	Moldova	ARVI	PCR
			26	3	0.115385	0.0376877	0.302851	12	2023	mixed	Moldova	ARVI	PCR
			78	14	0.179487	0.109281	0.280589	1	2024	mixed	Moldova	ARVI	PCR
			27	9	0.333333	0.183427	0.526726	2	2024	mixed	Moldova	ARVI	PCR
			41	2	0.0487805	0.0122318	0.17517	3	2024	mixed	Moldova	ARVI	PCR
			50	2	0.04	0.0100256	0.146344	4	2024	mixed	Moldova	ARVI	PCR
			25	0	0	0	0.137185	5	2024	mixed	Moldova	ARVI	PCR
			13	0	0	0	0.247053	6	2024	mixed	Moldova	ARVI	PCR
			1	1	1	0.025	1	10	2024	mixed	Moldova	ARVI	PCR
			24	0	0	0	0.142474	11	2024	mixed	Moldova	ARVI	PCR
			46	4	0.0869565	0.0330233	0.209857	12	2024	mixed	Moldova	ARVI	PCR
			33	5	0.151515	0.0645047	0.31622	1	2025	mixed	Moldova	ARVI	PCR
			24	6	0.25	0.116856	0.456442	2	2025	mixed	Moldova	ARVI	PCR
			32	5	0.15625	0.0665685	0.32472	3	2025	mixed	Moldova	ARVI	PCR
			23	7	0.304348	0.152534	0.515372	4	2025	mixed	Moldova	ARVI	PCR
			7	0	0	0	0.409616	5	2025	mixed	Moldova	ARVI	PCR
			6	0	0	0	0.459258	6	2025	mixed	Moldova	ARVI	PCR
			25	0	0	0	0.137185	10	2025	mixed	Moldova	ARVI	PCR
			35	1	0.0285714	0.00401003	0.176858	11	2025	mixed	Moldova	ARVI	PCR
			3	0	0	0	0.707598	10	2020	mixed	Turkmenistan	ARVI	PCR
			3	0	0	0	0.707598	11	2020	mixed	Turkmenistan	ARVI	PCR
			24	0	0	0	0.142474	12	2020	mixed	Turkmenistan	ARVI	PCR
			22	0	0	0	0.154373	1	2021	mixed	Turkmenistan	ARVI	PCR
			22	0	0	0	0.154373	2	2021	mixed	Turkmenistan	ARVI	PCR
			7	0	0	0	0.409616	3	2021	mixed	Turkmenistan	ARVI	PCR
			5	0	0	0	0.521824	4	2021	mixed	Turkmenistan	ARVI	PCR
			104	0	0	0	0.0348483	1	2024	mixed	Turkmenistan	ARVI	PCR
			89	0	0	0	0.0406009	2	2024	mixed	Turkmenistan	ARVI	PCR
			118	0	0	0	0.0307781	3	2024	mixed	Turkmenistan	ARVI	PCR
			1232	50	0.0405844	0.0308907	0.0531533	3	2021	mixed	Ukraine	ARVI	PCR
			1763	28	0.015882	0.0109877	0.022906	4	2021	mixed	Ukraine	ARVI	PCR
			58	1	0.0172414	0.00242346	0.112449	5	2021	mixed	Ukraine	ARVI	PCR
			32	3	0.09375	0.0305501	0.253505	6	2021	mixed	Ukraine	ARVI	PCR
			17	1	0.0588235	0.00822047	0.320319	8	2021	mixed	Ukraine	ARVI	PCR
			547	18	0.0329068	0.0208286	0.0516196	11	2022	mixed	Ukraine	ARVI	PCR
			449	16	0.0356347	0.0219432	0.0573681	12	2022	mixed	Ukraine	ARVI	PCR
			759	59	0.0777339	0.060697	0.0990485	1	2023	mixed	Ukraine	ARVI	PCR
			613	30	0.0489396	0.0344257	0.0691346	2	2023	mixed	Ukraine	ARVI	PCR
			544	22	0.0404412	0.0267735	0.0606514	3	2023	mixed	Ukraine	ARVI	PCR
			507	24	0.0473373	0.0319269	0.0696507	4	2023	mixed	Ukraine	ARVI	PCR
			419	7	0.0167064	0.00798497	0.0346214	5	2023	mixed	Ukraine	ARVI	PCR
			174	2	0.0114943	0.00287654	0.0447702	6	2023	mixed	Ukraine	ARVI	PCR
			436	15	0.0344037	0.0208449	0.0562749	10	2023	mixed	Ukraine	ARVI	PCR
			436	12	0.0275229	0.0156954	0.0478303	11	2023	mixed	Ukraine	ARVI	PCR
			541	40	0.0739372	0.0546938	0.0992402	12	2023	mixed	Ukraine	ARVI	PCR
			905	42	0.0464088	0.0344747	0.062208	1	2024	mixed	Ukraine	ARVI	PCR
			690	14	0.0202899	0.0120525	0.0339634	2	2024	mixed	Ukraine	ARVI	PCR
			513	13	0.0253411	0.01477	0.0431468	3	2024	mixed	Ukraine	ARVI	PCR
			403	14	0.0347395	0.0206801	0.057793	4	2024	mixed	Ukraine	ARVI	PCR
			324	5	0.0154321	0.00643775	0.0365307	5	2024	mixed	Ukraine	ARVI	PCR
			222	1	0.0045045	0.000634172	0.0312566	6	2024	mixed	Ukraine	ARVI	PCR
			190	0	0	0	0.0192279	7	2024	mixed	Ukraine	ARVI	PCR
			237	0	0	0	0.0154444	8	2024	mixed	Ukraine	ARVI	PCR
			363	11	0.030303	0.0168593	0.0538794	9	2024	mixed	Ukraine	ARVI	PCR
			350	18	0.0514286	0.0326382	0.0801407	10	2024	mixed	Ukraine	ARVI	PCR
			394	2	0.00507614	0.0012699	0.0200616	11	2024	mixed	Ukraine	ARVI	PCR
			406	2	0.00492611	0.00123235	0.0194754	12	2024	mixed	Ukraine	ARVI	PCR
			480	11	0.0229167	0.0127354	0.0409	1	2025	mixed	Ukraine	ARVI	PCR
			785	26	0.033121	0.0226471	0.0482	2	2025	mixed	Ukraine	ARVI	PCR
			827	42	0.050786	0.0377449	0.0680143	3	2025	mixed	Ukraine	ARVI	PCR
			467	28	0.0599572	0.0417135	0.0854683	4	2025	mixed	Ukraine	ARVI	PCR
			415	15	0.0361446	0.0219053	0.0590807	5	2025	mixed	Ukraine	ARVI	PCR
			359	12	0.0334262	0.0190789	0.0579256	6	2025	mixed	Ukraine	ARVI	PCR
			213	0	0	0	0.0171696	7	2025	mixed	Ukraine	ARVI	PCR
			279	1	0.00358423	0.000504667	0.024986	8	2025	mixed	Ukraine	ARVI	PCR
			395	0	0	0	0.00929546	9	2025	mixed	Ukraine	ARVI	PCR
			385	3	0.00779221	0.00251534	0.0238743	10	2025	mixed	Ukraine	ARVI	PCR
			428	0	0	0	0.00858184	11	2025	mixed	Ukraine	ARVI	PCR
			11	0	0	0	0.284914	10	2021	mixed	Uzbekistan	ARVI	PCR
			21	2	0.0952381	0.0239321	0.311252	11	2021	mixed	Uzbekistan	ARVI	PCR
			9	0	0	0	0.336267	12	2021	mixed	Uzbekistan	ARVI	PCR
			7	0	0	0	0.409616	1	2022	mixed	Uzbekistan	ARVI	PCR
			13	2	0.153846	0.0387395	0.450633	2	2022	mixed	Uzbekistan	ARVI	PCR
			7	0	0	0	0.409616	3	2022	mixed	Uzbekistan	ARVI	PCR
			4	0	0	0	0.602365	4	2022	mixed	Uzbekistan	ARVI	PCR
			9	0	0	0	0.336267	5	2022	mixed	Uzbekistan	ARVI	PCR
			4	0	0	0	0.602365	6	2022	mixed	Uzbekistan	ARVI	PCR
			58	1	0.0172414	0.00242346	0.112449	10	2022	mixed	Uzbekistan	ARVI	PCR
			87	2	0.0229885	0.0057567	0.0872734	11	2022	mixed	Uzbekistan	ARVI	PCR
			70	1	0.0142857	0.00200877	0.0944911	12	2022	mixed	Uzbekistan	ARVI	PCR
			18	0	0	0	0.185302	1	2023	mixed	Uzbekistan	ARVI	PCR
			97	0	0	0	0.0373156	2	2023	mixed	Uzbekistan	ARVI	PCR
			11	0	0	0	0.284914	3	2023	mixed	Uzbekistan	ARVI	PCR
			49	0	0	0	0.0725193	4	2024	mixed	Uzbekistan	ARVI	PCR
			136	0	0	0	0.0267596	5	2024	mixed	Uzbekistan	ARVI	PCR
			174	11	0.0632184	0.0353516	0.110535	11	2024	mixed	Uzbekistan	ARVI	PCR
			37	2	0.0540541	0.0135577	0.191972	12	2024	mixed	Uzbekistan	ARVI	PCR
			90	2	0.0222222	0.00556458	0.0845072	1	2025	mixed	Uzbekistan	ARVI	PCR
			107	2	0.0186916	0.00467959	0.0716396	2	2025	mixed	Uzbekistan	ARVI	PCR
			62	1	0.016129	0.00226743	0.10575	3	2025	mixed	Uzbekistan	ARVI	PCR
			59	0	0	0	0.0606089	4	2025	mixed	Uzbekistan	ARVI	PCR
			21	0	0	0	0.161098	5	2025	mixed	Uzbekistan	ARVI	PCR
